# Supplementary material for: MicroRNAs shape circadian hepatic gene expression on a transcriptome-wide scale
Source: eLife. 2014 May 27;3:e02510. doi: 10.7554/eLife.02510 (PMC4032493; doi:10.7554/eLife.02510)
Supplement: Figure 2—source data 1. — RNA-seq read statistics. DOI: http://dx.doi.org/10.7554/eLife.02510.007 [file elife02510s001.xlsx]

## Sheet: Tables 1
Table 1.1 Summary of rRNA and rodent-specific repeat sequence reads within all reads (before TopHat mapping)
Sample	Genotype	Total reads	Rodent-specific repeats (total)	Repeat (proportion)	rRNA (total)	rRNA (proportion)
Dcr1	Control	123629798	5130693	0.0415005	26961859	0.218085
Dcr2	Control	137070453	3931352	0.0286813	31071535	0.226683
Dcr3	Control	132866530	4625326	0.0348118	27464456	0.206707
Dcr4	Control	123808009	2564396	0.0207127	29493730	0.238222
Dcr5	Control	123128634	1904378	0.0154666	27006765	0.219338
Dcr6	Control	146835134	3398925	0.0231479	34275200	0.233426
Dcr7	KO	169729682	8345028	0.0491666	35508679	0.209207
Dcr8	KO	169539699	6188929	0.0365043	30040903	0.177191
Dcr9	KO	155360346	2837614	0.0182647	35995338	0.231689
Dcr10	KO	128519776	5095614	0.0396485	25336620	0.197142
Dcr11	KO	167895865	4110759	0.024484	37738993	0.224776
Dcr12	KO	148461987	4374410	0.0294649	29560202	0.19911
Dcr13	Control	130408787	4390325	0.0336659	28482424	0.218409
Dcr14	Control	162473683	4873631	0.0299964	35653057	0.219439
Dcr15	Control	121336961	2754149	0.0226983	28000424	0.230766
Dcr16	Control	129920703	2972843	0.022882	26631221	0.204981
Dcr17	Control	143191860	6918822	0.0483185	27004657	0.188591
Dcr18	Control	117750486	1517447	0.012887	30720450	0.260894
Dcr19	KO	163948340	7018147	0.0428071	31801790	0.193974
Dcr20	KO	129963878	5616789	0.0432181	24324207	0.187161
Dcr21	KO	151126037	6861119	0.0454	29838884	0.197444
Dcr22	KO	134554778	5797477	0.0430864	31081736	0.230997
Dcr23	KO	119204383	5025592	0.0421595	24835402	0.208343
Dcr24	KO	145268716	7235214	0.0498057	26665205	0.183558
Table 1.2 Summary statistics of Table 1.1 – means are over samples
	Genotype	Total reads (sum)	Rodent-specific repeats (sum)	rRNA (sum)	Total reads (mean)	Rodent-specific repeats (mean)	rRNA (mean)
	Control	1592421038	44982287	352765778	132701753	3748524	29397148
	KO	1783573487	68506692	362727959	148631124	5708891	30227330
Table 1.3 Continued summary statistics of Table 1.1 – means are over samples, differences significant at p<0.05
	Genotype	Mean rodent-specific repeats (proportion)	Mean rRNA (proportion)
	Control	0.0278974	0.222128
	KO	0.0387333	0.203306
Table 1.4 Table 1.1 summarized over time points
Time	Genotype	Total reads	Rodent-specific repeats (total)	Repeat (proportion)	rRNA (total)	rRNA (proportion)
ZT0	Control	254038585	9521018	0.0374786	55444283	0.218251
ZT0	KO	333678022	15363175	0.0460419	67310469	0.201723
ZT4	Control	299544136	8804983	0.0293946	66724592	0.222754
ZT4	KO	299503577	11805718	0.0394176	54365110	0.181517
ZT8	Control	254203491	7379475	0.0290298	55464880	0.218191
ZT8	KO	306486383	9698733	0.0316449	65834222	0.214803
ZT12	Control	253728712	5537239	0.0218235	56124951	0.221201
ZT12	KO	263074554	10893091	0.0414069	56418356	0.214458
ZT16	Control	266320494	8823200	0.03313	54011422	0.202806
ZT16	KO	287100248	9136351	0.0318229	62574395	0.217953
ZT20	Control	264585620	4916372	0.0185814	64995650	0.245651
ZT20	KO	293730703	11609624	0.0395247	56225407	0.191418

## Sheet: Tables 2
Table 2.1 Summary statistics for TopHat mapping outcomes
Sample	Genotype	Total reads	Filtered out	Filtered (%)	Processed reads	Multireads	Multireads (%)	Unique	Unique (%)	Unmapped *	Unmapped (%)
Dcr1	Control	123629798	440526	0.356327	123189272	17235611	13.9912	97145277	78.8586	8808384	7.15028
Dcr2	Control	137070453	465814	0.339835	136604639	17350256	12.7011	109573584	80.2122	9680799	7.08673
Dcr3	Control	132866530	418506	0.314982	132448024	16438486	12.4113	106658879	80.5289	9350659	7.05987
Dcr4	Control	123808009	371801	0.300304	123436208	17643280	14.2934	95626858	77.4707	10166070	8.23589
Dcr5	Control	123128634	402358	0.326779	122726276	16279346	13.2648	97128093	79.1421	9318837	7.59319
Dcr6	Control	146835134	507705	0.345765	146327429	18253619	12.4745	118207907	80.7832	9865903	6.74235
Dcr7	KO	169729682	657485	0.387372	169072197	16412713	9.70752	136643842	80.8198	16015642	9.47266
Dcr8	KO	169539699	670089	0.39524	168869610	12444491	7.36929	137804792	81.6043	18620327	11.0265
Dcr9	KO	155360346	616049	0.396529	154744297	10372012	6.70268	130100444	84.0745	14271841	9.22285
Dcr10	KO	128519776	519970	0.404584	127999806	10707915	8.36557	105581777	82.4859	11710114	9.14854
Dcr11	KO	167895865	658936	0.392467	167236929	12323007	7.36859	138959111	83.0912	15954811	9.54024
Dcr12	KO	148461987	583631	0.393118	147878356	11438893	7.73534	121519812	82.1755	14919651	10.0891
Dcr13	Control	130408787	497735	0.381673	129911052	19183059	14.7663	100567399	77.4125	10160594	7.82119
Dcr14	Control	162473683	533100	0.328115	161940583	20567416	12.7006	128318374	79.2379	13054793	8.06147
Dcr15	Control	121336961	471581	0.388654	120865380	13725971	11.3564	98045565	81.1196	9093844	7.52394
Dcr16	Control	129920703	478740	0.368486	129441963	17247520	13.3245	99784830	77.0885	12409613	9.58701
Dcr17	Control	143191860	554468	0.38722	142637392	20750843	14.548	110617572	77.5516	11268977	7.90044
Dcr18	Control	117750486	578054	0.490914	117172432	12932936	11.0375	95922081	81.864	8317415	7.09844
Dcr19	KO	163948340	442193	0.269715	163506147	14105136	8.62667	135389359	82.8038	14011652	8.5695
Dcr20	KO	129963878	357576	0.275135	129606302	10196460	7.86726	107685367	83.0865	11724475	9.04622
Dcr21	KO	151126037	448992	0.297098	150677045	12985391	8.61803	125152303	83.06	12539351	8.322
Dcr22	KO	134554778	360877	0.268201	134193901	11880769	8.85343	112306680	83.6899	10006452	7.45671
Dcr23	KO	119204383	405030	0.339778	118799353	10265356	8.64092	99377309	83.6514	9156688	7.70769
Dcr24	KO	145268716	409260	0.281726	144859456	13632639	9.41094	119423816	82.4412	11803001	8.1479
* Unmapped contains not only reads that do not have any similarity to the genomic sequence, but also reads that were mapped more than 20 different genomic locations
Table 2.2 Table 2.1 summarized over time-points
Time	Genotype	Total reads	Filtered out	Filtered (%)	Processed reads	Multireads	Multireads (%)	Unique	Unique (%)	Unmapped	Unmapped (%)
ZT0	Control	254038585	938261	0.369338	253100324	36418670	14.389	197712676	78.1163	18968978	7.49465
ZT0	KO	333678022	1099678	0.329563	332578344	30517849	9.17614	272033201	81.7952	30027294	9.02864
ZT4	Control	299544136	998914	0.333478	298545222	37917672	12.7008	237891958	79.6837	22735592	7.61546
ZT4	KO	299503577	1027665	0.343123	298475912	22640951	7.58552	245490159	82.2479	30344802	10.1666
ZT8	Control	254203491	890087	0.350147	253313404	30164457	11.908	204704444	80.8107	18444503	7.2813
ZT8	KO	306486383	1065041	0.3475	305421342	23357403	7.6476	255252747	83.574	26811192	8.77843
ZT12	Control	253728712	850541	0.335217	252878171	34890800	13.7975	195411688	77.275	22575683	8.92749
ZT12	KO	263074554	880847	0.334828	262193707	22588684	8.61527	217888457	83.1021	21716566	8.28264
ZT16	Control	266320494	956826	0.359276	265363668	37030189	13.9545	207745665	78.2872	20587814	7.75834
ZT16	KO	287100248	1063966	0.37059	286036282	22588363	7.89703	238336420	83.3238	25111499	8.77913
ZT20	Control	264585620	1085759	0.410362	263499861	31186555	11.8355	214129988	81.2638	18183318	6.90069
ZT20	KO	293730703	992891	0.338028	292737812	25071532	8.5645	240943628	82.307	26722652	9.12853
Table 2.3 Combined statistics for rRNA and rodent-specific repeat reads
Sample	Genotype	Unique	Unique rRNA	Unique rRNA (% unique)	Confirmed rRNA*	Confirmed rRNA (% unique rRNA)	Other rRNA **	Unique rodent-repeats	Unique repeats (% unique)	Other rodent-repeats	Unique rRNA with repeat ***
Dcr1	Control	97145277	25316009	26.0599	25140748	99.3077	1645850	514104	0.529212	4616589	53179
Dcr2	Control	109573584	29148759	26.602	28842076	98.9479	1922776	617965	0.563973	3313387	63017
Dcr3	Control	106658879	25710868	24.1057	25406254	98.8152	1753588	601699	0.564134	4023627	62307
Dcr4	Control	95626858	27682492	28.9484	27472206	99.2404	1811238	344284	0.360029	2220112	48599
Dcr5	Control	97128093	25382708	26.1332	25201559	99.2863	1624057	510983	0.526092	1393395	55648
Dcr6	Control	118207907	32259628	27.2906	31932331	98.9854	2015572	673360	0.56964	2725565	67514
Dcr7	KO	136643842	32614147	23.868	32353141	99.1997	2894532	808258	0.591507	7536770	81104
Dcr8	KO	137804792	27428019	19.9035	27144458	98.9662	2612884	883423	0.641068	5305506	84245
Dcr9	KO	130100444	33240435	25.5498	33083196	99.527	2754903	794939	0.611019	2042675	87749
Dcr10	KO	105581777	23370333	22.1348	23195258	99.2509	1966287	695267	0.65851	4400347	74498
Dcr11	KO	138959111	34745325	25.004	34519311	99.3495	2993668	784562	0.564599	3326197	88460
Dcr12	KO	121519812	27111892	22.3107	26949124	99.3996	2448310	805703	0.663022	3568707	76512
Dcr13	Control	100567399	26628570	26.4783	26468923	99.4005	1853854	515900	0.512989	3874425	54645
Dcr14	Control	128318374	33322513	25.9686	33145606	99.4691	2330544	710294	0.55354	4163337	77272
Dcr15	Control	98045565	26193667	26.7158	26071816	99.5348	1806757	514839	0.525102	2239310	57949
Dcr16	Control	99784830	24863443	24.9171	24753214	99.5567	1767778	538159	0.539319	2434684	64749
Dcr17	Control	110617572	25300050	22.8716	25143739	99.3822	1704607	636923	0.575788	6281899	68606
Dcr18	Control	95922081	28970884	30.2025	28883424	99.6981	1749566	534924	0.557665	982523	50753
Dcr19	KO	135389359	29619404	21.8772	29404844	99.2756	2182386	737717	0.544886	6280430	83093
Dcr20	KO	107685367	22698759	21.0788	22507036	99.1554	1625448	752211	0.698527	4864578	74189
Dcr21	KO	125152303	27894986	22.2888	27673460	99.2059	1943898	707562	0.565361	6153557	79034
Dcr22	KO	112306680	29121274	25.9301	28887354	99.1967	1960462	471936	0.420221	5325541	68587
Dcr23	KO	99377309	23301678	23.4477	23130339	99.2647	1533724	486156	0.489202	4539436	60372
Dcr24	KO	119423816	24851385	20.8094	24588081	98.9405	1813820	673794	0.564204	6561420	72203
* Confirmed rRNA means that a rRNA read (Table 1.1) is uniquely mapped against a rRNA locus by TopHat (mostly Mt-rRNA)
** Other rRNA + unique rRNA = all rRNA (Table 1.1) – other rRNA include filtered, unmapped and multiread rRNAs, which are anyway not part of further analysis
*** Unique rRNA with repeat is a uniquely mapped rRNA read which also contains rodent-specific repeat sequence. These are already included in rRNA and repeat counts separately.
Table 2.4 Table 2.3 summarized over time-points
Time	Genotype	Unique	Unique rRNA	Unique rRNA (% unique)	Confirmed rRNA	Confirmed rRNA (% unique rRNA)	Other rRNA	Unique rodent-repeats	Unique repeats (% unique)	Other rodent-repeats	Unique rRNA with repeat
ZT0	Control	197712676	51944579	26.2728	51609671	99.3553	3499704	1030004	0.52096	8491014	107824
ZT0	KO	272033201	62233551	22.8772	61757985	99.2358	5076918	1545975	0.568304	13817200	164197
ZT4	Control	237891958	62471272	26.2604	61987682	99.2259	4253320	1328259	0.558345	7476724	140289
ZT4	KO	245490159	50126778	20.4191	49651494	99.0518	4238332	1635634	0.666273	10170084	158434
ZT8	Control	204704444	51904535	25.3558	51478070	99.1784	3560345	1116538	0.545439	6262937	120256
ZT8	KO	255252747	61135421	23.9509	60756656	99.3804	4698801	1502501	0.588633	8196232	166783
ZT12	Control	195411688	52545935	26.8899	52225420	99.39	3579016	882443	0.451581	4654796	113348
ZT12	KO	217888457	52491607	24.091	52082612	99.2208	3926749	1167203	0.535688	9725888	143085
ZT16	Control	207745665	50682758	24.3965	50345298	99.3342	3328664	1147906	0.552554	7675294	124254
ZT16	KO	238336420	58047003	24.3551	57649650	99.3155	4527392	1270718	0.533161	7865633	148832
ZT20	Control	214129988	61230512	28.595	60815755	99.3226	3765138	1208284	0.564276	3708088	118267
ZT20	KO	240943628	51963277	21.5666	51537205	99.1801	4262130	1479497	0.614043	10130127	148715

## Sheet: Tables 3
Table 3.1 Counting statistics – uniquely mapped reads are counted per genomic feature
		Ambiguous (not counted) *				Empty (not counted)
Sample	Genotype	Total	Rodent- specific repeats	Spliced intergenic **	Spliced intron ***	Total	Rodent- specific repeats	rRNA	Repeat containing rRNA	Unique non-rRNA	Unambiguously counted non-rRNA ****	Exon count	Intron count
Dcr1	Control	3532971	291957	18992	88830	8176433	168967	31974	5729	71829268	60157567	47328386	12829181
Dcr2	Control	3796878	353725	21376	98631	9450320	201223	73439	6459	80424825	67257525	51351887	15905638
Dcr3	Control	3915235	346646	20819	103314	9261603	192746	71735	6293	80948011	67849201	52010215	15838986
Dcr4	Control	3338430	165672	20565	89385	7473480	130013	51116	4443	67944366	57188015	50046656	7141359
Dcr5	Control	3299104	286906	19595	85264	8905938	168429	39224	5111	71745385	59584678	47015174	12569504
Dcr6	Control	3959041	396366	22891	102028	10199595	209479	79272	6823	85948279	71875738	54621889	17253849
Dcr7	KO	6708849	470256	21757	118342	9766543	256898	34089	7804	104029695	87596196	66056478	21539718
Dcr8	KO	7306943	525135	21172	130740	11513714	274042	48710	8372	110376773	91613198	66162441	25450757
Dcr9	KO	5432269	477339	20040	112143	10344587	229849	17673	8573	96860009	81109399	57657952	23451447
Dcr10	KO	4812976	407301	16711	95757	8743844	213468	18760	7209	82211444	68680593	48779766	19900827
Dcr11	KO	6551683	460802	22941	118371	10279037	235298	39027	8384	104213786	87430477	65539991	21890486
Dcr12	KO	5968601	492868	18697	105860	9780188	236322	15870	7610	94407920	78682611	56164985	22517626
Dcr13	Control	3607606	283925	20111	91380	8206306	177330	28434	6037	73938829	62159388	49864277	12295111
Dcr14	Control	4513262	392618	25568	117929	11422044	240404	27512	8072	94995861	79096139	61405841	17690298
Dcr15	Control	3331686	285413	20497	89529	8086852	171476	18413	5558	71851898	60457331	47464785	12992546
Dcr16	Control	3394394	298703	20820	94440	9313565	174706	10709	6072	74921387	62230209	48514774	13715435
Dcr17	Control	4141364	369717	21983	106474	9685298	198599	12820	6567	85317522	71510247	55246293	16263954
Dcr18	Control	2988593	311264	17210	74350	8488530	172907	10617	5114	66951197	55489805	42095037	13394768
Dcr19	KO	7575738	414658	23685	126220	10014815	239964	21586	8171	105769955	88209159	68981635	19227524
Dcr20	KO	5121132	456308	16835	99306	8785170	221714	13298	7339	84986608	71100943	49697581	21403362
Dcr21	KO	5991624	416714	20593	120883	9897034	211813	16924	7515	97257317	81393098	61456509	19936589
Dcr22	KO	5411780	253442	19394	98610	8423610	149906	29946	6236	83185406	69386198	57523348	11862850
Dcr23	KO	4784911	275315	17757	90780	7867651	150467	14870	5693	76075631	63443632	50541093	12902539
Dcr24	KO	6509776	391793	21403	113914	9367252	209798	12792	7109	94572431	78715304	60526746	18188558
* Ambiguous means that a read which can be mapped uniquely to a single genomic location can not be counted unambiguously towards a single feature (gene) because of overlapping features.
** Spliced intergenic reads are reads that are spliced with one part on an exon and other on an intergenic region (could be novel terminal exon). Previously these were counted as premRNA erroneously.
*** Spliced intronic reads are reads that are spliced with one part on an intron (could be novel intragenic exon). Previously these were counted as premRNA erroneously.
**** rRNA reads that are not empty are not evaluated if they could be counted ambiguously or not – therefore there exists only one category for non-rRNA
Table 3.2 Summary of all key statistics
			Total				Unique		Unique non-rRNA			Unambiguously mapped non-rRNA
Sample	Genotype	Total reads	Filtered out	Multireads	Unmapped	Unique	Unique rRNA	Unique non-rRNA	Ambiguous	Empty	Unambiguous	Exon count	Intron count	Exon count (%)	Intron count (%)
Dcr1	Control	123629798	440526	17235611	8808384	97145277	25316009	71829268	3532971	8138730	60157567	47328386	12829181	78.674	21.326
Dcr2	Control	137070453	465814	17350256	9680799	109573584	29148759	80424825	3796878	9370422	67257525	51351887	15905638	76.3511	23.6489
Dcr3	Control	132866530	418506	16438486	9350659	106658879	25710868	80948011	3915235	9183575	67849201	52010215	15838986	76.6556	23.3444
Dcr4	Control	123808009	371801	17643280	10166070	95626858	27682492	67944366	3338430	7417921	57188015	50046656	7141359	87.5125	12.4875
Dcr5	Control	123128634	402358	16279346	9318837	97128093	25382708	71745385	3299104	8861603	59584678	47015174	12569504	78.9048	21.0952
Dcr6	Control	146835134	507705	18253619	9865903	118207907	32259628	85948279	3959041	10113500	71875738	54621889	17253849	75.9949	24.0051
Dcr7	KO	169729682	657485	16412713	16015642	136643842	32614147	104029695	6708849	9724650	87596196	66056478	21539718	75.4102	24.5898
Dcr8	KO	169539699	670089	12444491	18620327	137804792	27428019	110376773	7306943	11456632	91613198	66162441	25450757	72.2193	27.7807
Dcr9	KO	155360346	616049	10372012	14271841	130100444	33240435	96860009	5432269	10318341	81109399	57657952	23451447	71.0866	28.9134
Dcr10	KO	128519776	519970	10707915	11710114	105581777	23370333	82211444	4812976	8717875	68680593	48779766	19900827	71.0241	28.9759
Dcr11	KO	167895865	658936	12323007	15954811	138959111	34745325	104213786	6551683	10231626	87430477	65539991	21890486	74.9624	25.0376
Dcr12	KO	148461987	583631	11438893	14919651	121519812	27111892	94407920	5968601	9756708	78682611	56164985	22517626	71.3817	28.6183
Dcr13	Control	130408787	497735	19183059	10160594	100567399	26628570	73938829	3607606	8171835	62159388	49864277	12295111	80.22	19.78
Dcr14	Control	162473683	533100	20567416	13054793	128318374	33322513	94995861	4513262	11386460	79096139	61405841	17690298	77.6344	22.3656
Dcr15	Control	121336961	471581	13725971	9093844	98045565	26193667	71851898	3331686	8062881	60457331	47464785	12992546	78.5096	21.4904
Dcr16	Control	129920703	478740	17247520	12409613	99784830	24863443	74921387	3394394	9296784	62230209	48514774	13715435	77.9602	22.0398
Dcr17	Control	143191860	554468	20750843	11268977	110617572	25300050	85317522	4141364	9665911	71510247	55246293	16263954	77.2565	22.7435
Dcr18	Control	117750486	578054	12932936	8317415	95922081	28970884	66951197	2988593	8472799	55489805	42095037	13394768	75.8608	24.1392
Dcr19	KO	163948340	442193	14105136	14011652	135389359	29619404	105769955	7575738	9985058	88209159	68981635	19227524	78.2023	21.7977
Dcr20	KO	129963878	357576	10196460	11724475	107685367	22698759	84986608	5121132	8764533	71100943	49697581	21403362	69.8972	30.1028
Dcr21	KO	151126037	448992	12985391	12539351	125152303	27894986	97257317	5991624	9872595	81393098	61456509	19936589	75.5058	24.4942
Dcr22	KO	134554778	360877	11880769	10006452	112306680	29121274	83185406	5411780	8387428	69386198	57523348	11862850	82.9032	17.0968
Dcr23	KO	119204383	405030	10265356	9156688	99377309	23301678	76075631	4784911	7847088	63443632	50541093	12902539	79.663	20.337
Dcr24	KO	145268716	409260	13632639	11803001	119423816	24851385	94572431	6509776	9347351	78715304	60526746	18188558	76.8932	23.1068
Table 3.3 Table 3.2 averaged over time-points & genotype
			Total				Unique		Unique non-rRNA			Unambiguously mapped non-rRNA
Time	Genotype	Total reads	Filtered out	Multireads	Unmapped	Unique	Unique rRNA	Unique non-rRNA	Ambiguous	Empty	Unambiguous	Exon count	Intron count	Exon count (%)	Intron count (%)
ZT0	Control	1.27019e+08	469130	18209335	9484489	98856338	2.59723e+07	7.2884e+07	3.57029e+06	8.15528e+06	6.11585e+07	4.85963e+07	12562146	79.447	20.553
ZT0	KO	166839011	549839	1.52589e+07	15013647	1.36017e+08	3.11168e+07	104899825	7.14229e+06	9854854	8.79027e+07	6.75191e+07	20383621	76.8063	23.1937
ZT4	Control	149772068	499457	18958836	11367796	118945979	31235636	87710343	4155070	10378441	73176832	56378864	16797968	76.9928	23.0072
ZT4	KO	1.49752e+08	513832	1.13205e+07	15172401	1.22745e+08	25063389	9.76817e+07	6.21404e+06	1.01106e+07	8.13571e+07	57930011	2.34271e+07	71.0583	28.9417
ZT8	Control	1.27102e+08	445044	1.50822e+07	9.22225e+06	102352222	2.59523e+07	7.64e+07	3.62346e+06	8623228	64153266	49737500	14415766	77.5826	22.4174
ZT8	KO	1.53243e+08	532520	1.16787e+07	13405596	1.27626e+08	3.05677e+07	97058663	5.71195e+06	10095468	8.12512e+07	5.95572e+07	21694018	73.2962	26.7038
ZT12	Control	126864356	425270	17445400	1.12878e+07	97705844	2.6273e+07	7.14329e+07	3366412	8.35735e+06	59709112	49280715	10428397	82.7363	17.2637
ZT12	KO	131537277	440424	11294342	10858283	1.08944e+08	2.62458e+07	82698425	5112378	8.55265e+06	6.90334e+07	53151557	1.58818e+07	76.9636	23.0364
ZT16	Control	133160247	478413	1.85151e+07	10293907	1.03873e+08	25341379	7.85315e+07	3720234	9263757	6.55475e+07	5.11307e+07	14416729	78.0806	21.9194
ZT16	KO	143550124	531983	1.12942e+07	1.25557e+07	119168210	2.90235e+07	9.01447e+07	5668297	9039357	7.54371e+07	58040542	1.73965e+07	77.3127	22.6873
ZT20	Control	132292810	542880	1.55933e+07	9091659	107064994	30615256	76449738	3473817	9.29315e+06	6.36828e+07	48358463	1.53243e+07	75.9279	24.0721
ZT20	KO	1.46865e+08	496446	12535766	13361326	120471814	2.59816e+07	9.44902e+07	6.23919e+06	9.55203e+06	7.8699e+07	5.83459e+07	20353092	74.1375	25.8625
Table 3.4 Table 3.2 summed over time-points & genotype
			Total				Unique		Unique non-rRNA			Unambiguous non-rRNA
Time	Genotype	Total reads	Filtered out	Multireads	Unmapped	Unique	Unique rRNA	Unique non-rRNA	Ambiguous	Empty	Unambiguous	Exon count	Intron count
ZT0	Control	254038585	938261	36418670	18968978	197712676	51944579	145768097	7140577	16310565	122316955	97192663	25124292
ZT0	KO	333678022	1099678	30517849	30027294	272033201	62233551	209799650	14284587	19709708	175805355	135038113	40767242
ZT4	Control	299544136	998914	37917672	22735592	237891958	62471272	175420686	8310140	20756882	146353664	112757728	33595936
ZT4	KO	299503577	1027665	22640951	30344802	245490159	50126778	195363381	12428075	20221165	162714141	115860022	46854119
ZT8	Control	254203491	890087	30164457	18444503	204704444	51904535	152799909	7246921	17246456	128306532	99475000	28831532
ZT8	KO	306486383	1065041	23357403	26811192	255252747	61135421	194117326	11423893	20190936	162502497	119114461	43388036
ZT12	Control	253728712	850541	34890800	22575683	195411688	52545935	142865753	6732824	16714705	119418224	98561430	20856794
ZT12	KO	263074554	880847	22588684	21716566	217888457	52491607	165396850	10224756	17105303	138066791	106303114	31763677
ZT16	Control	266320494	956826	37030189	20587814	207745665	50682758	157062907	7440468	18527514	131094925	102261467	28833458
ZT16	KO	287100248	1063966	22588363	25111499	238336420	58047003	180289417	11336594	18078714	150874109	116081084	34793025
ZT20	Control	264585620	1085759	31186555	18183318	214129988	61230512	152899476	6947634	18586299	127365543	96716926	30648617
ZT20	KO	293730703	992891	25071532	26722652	240943628	51963277	188980351	12478377	19104059	157397915	116691731	40706184

## Sheet: Table 4
Table 4.1 Exonic reads by biotype
		Dcr1	Dcr2	Dcr3	Dcr4	Dcr5	Dcr6	Dcr7	Dcr8	Dcr9	Dcr10	Dcr11	Dcr12	Dcr13	Dcr14	Dcr15	Dcr16	Dcr17	Dcr18	Dcr19	Dcr20	Dcr21	Dcr22	Dcr23	Dcr24
1	antisense	9383	10243	10078	8832	8726	10413	9458	11442	9747	8940	10566	8289	9449	12327	9615	9661	10982	8267	10420	8136	9321	8587	7513	8823
2	IG_C_gene	876	2071	2007	2468	1392	2091	4515	6854	3522	3925	4475	3689	3179	3080	1527	1198	2679	1493	10222	4148	3488	2395	4985	3136
3	IG_V_gene	265	702	709	823	586	702	1496	2266	1326	1220	1661	1210	1054	1092	511	434	793	698	3021	1158	1043	695	1299	882
4	lincRNA	334137	395888	356568	222318	344034	445255	1880034	1645970	1355485	1380607	1603918	1682448	341095	436097	329942	346472	445139	358938	1831764	1496673	1837293	1232453	1268419	1632926
5	miRNA	66824	58453	47648	27194	58553	75213	126278	131833	110071	95706	137198	143730	54590	73447	37378	55358	70478	68609	120561	117458	103057	83153	95498	122718
6	misc_RNA	174188	164334	168007	188760	148681	157121	236985	240133	179315	153212	217811	162362	181995	213644	158991	168649	189854	121923	252131	182313	239911	253338	203756	313300
7	Mt_rRNA	0	0	0	0	0	0	0	0	0	0	0	0	0	0	0	0	0	0	0	0	0	0	0	0
8	non_coding	16855	24234	14122	8642	14141	26144	21541	31692	21371	16923	23713	24801	14337	21887	11674	11115	19322	14930	25859	27832	25167	9854	14176	18690
9	polymorphic_pseudogene	1999	3400	3917	1853	3190	4471	5828	5789	6369	5250	5871	5341	2251	3588	4830	2430	3484	2475	9269	5983	9484	5421	4662	5095
10	processed_transcript	14152	17289	21731	18563	19472	22311	20161	25455	21680	24147	24921	21444	14845	20840	16802	20986	23087	14609	26101	19914	24456	17971	18853	23522
11	protein_coding	46631125	50598420	51308538	49495289	46320417	53766728	63660114	63973715	55873620	47017680	63418636	54029311	49161287	60533294	46820463	47812915	54395269	41427411	66601631	47767013	59129031	55844483	48857987	58313426
12	pseudogene	42174	36299	39691	33767	61129	70386	47088	39117	35512	39257	44158	43207	44289	39931	37464	48102	45969	43374	49241	33015	37020	33738	33428	47496
13	retrotransposed	2116	1962	2475	2624	2023	2294	3276	2984	4073	2971	3728	2832	2952	3296	2695	2828	3173	1983	2456	1781	2595	2207	1722	2244
14	rRNA	0	0	0	0	0	0	0	0	0	0	0	0	0	0	0	0	0	0	0	0	0	0	0	0
15	sense_intronic	0	0	0	0	0	0	0	0	0	0	0	0	0	0	0	0	0	0	0	0	0	0	0	0
16	sense_overlapping	394	524	359	329	326	437	862	1039	658	737	785	735	481	663	355	523	431	420	990	689	660	711	569	681
17	snoRNA	8935	8498	7927	9855	7345	8259	6797	8103	6437	5317	7476	6031	8299	9820	7172	8043	7871	5816	7780	5446	6531	6819	5809	7452
18	snRNA	11277	10921	9710	12366	9582	10099	10792	12714	8892	7730	13379	8582	10093	10976	8788	10249	8986	8179	10530	6105	8080	9025	7931	8577
19	unknown	13686	18649	16728	12973	15577	19965	21253	23335	19874	16144	21695	20973	14081	21859	16578	15811	18776	15912	19659	19917	19372	12498	14486	17778
Table 4.2 Intronic reads by biotype
		Dcr1	Dcr2	Dcr3	Dcr4	Dcr5	Dcr6	Dcr7	Dcr8	Dcr9	Dcr10	Dcr11	Dcr12	Dcr13	Dcr14	Dcr15	Dcr16	Dcr17	Dcr18	Dcr19	Dcr20	Dcr21	Dcr22	Dcr23	Dcr24
1	antisense	21361	24382	25634	12416	18282	25783	30566	36663	35997	24287	40518	34900	18068	28356	22076	21861	27035	20857	24867	29719	28009	18423	21135	27052
2	IG_C_gene	66	125	83	110	71	113	164	244	161	175	194	155	115	165	68	69	91	79	291	177	168	93	191	127
3	IG_V_gene	20	23	32	37	27	34	65	99	54	64	71	53	50	52	24	21	27	35	130	54	44	27	52	43
4	lincRNA	58584	76295	71496	31884	58210	86929	116451	125187	116910	96651	125061	119511	59466	81885	63214	60388	73567	65092	105225	117178	110976	65027	74311	94578
5	miRNA	0	0	0	0	0	0	0	0	0	0	0	0	0	0	0	0	0	0	0	0	0	0	0	0
6	misc_RNA	0	0	0	0	0	0	0	0	0	0	0	0	0	0	0	0	0	0	0	0	0	0	0	0
7	Mt_rRNA	0	0	0	0	0	0	0	0	0	0	0	0	0	0	0	0	0	0	0	0	0	0	0	0
8	non_coding	2057	2226	2230	1131	1741	2169	2578	3095	3195	2803	3090	2603	2117	2829	1731	2218	2147	1891	2383	2412	2594	1913	1925	2300
9	polymorphic_pseudogene	798	1749	1471	713	2294	3444	3570	3839	3228	2449	5662	4096	1206	1702	2637	1199	2110	2112	5058	3431	5869	1651	2708	2605
10	processed_transcript	21890	32078	33887	14965	24321	32888	38589	46282	44372	35485	46072	42786	22261	39260	26821	26744	30964	26059	36397	39681	38707	24009	25992	35226
11	protein_coding	12650473	15676237	15615113	7042145	12382667	16979603	21235319	25129898	23150641	19658951	21576436	22194336	12117983	17438464	12793827	13521886	16033853	13193371	18957622	21102318	19660895	11704926	12716722	17938985
12	pseudogene	35084	36039	31597	16728	48197	65659	43275	37208	31241	28605	41258	50221	38053	35965	26313	33122	43326	47388	40551	34901	30174	17933	26725	42336
13	retrotransposed	0	0	0	0	0	0	0	0	0	0	0	0	0	0	0	0	0	0	0	0	0	0	0	0
14	rRNA	0	0	0	0	0	0	0	0	0	0	0	0	0	0	0	0	0	0	0	0	0	0	0	0
15	sense_intronic	0	0	0	0	0	0	0	0	0	0	0	0	0	0	0	0	0	0	0	0	0	0	0	0
16	sense_overlapping	0	0	0	0	0	0	0	0	0	0	0	0	0	0	0	0	0	0	0	0	0	0	0	0
17	snoRNA	0	0	0	0	0	0	0	0	0	0	0	0	0	0	0	0	0	0	0	0	0	0	0	0
18	snRNA	0	0	0	0	0	0	0	0	0	0	0	0	0	0	0	0	0	0	0	0	0	0	0	0
19	unknown	38848	56484	57443	21230	33694	57227	69141	68242	65648	51357	52124	68965	35792	61620	55835	47927	50834	37884	55000	73491	59153	28848	32778	45306
