# Supplementary material for: MicroRNAs shape circadian hepatic gene expression on a transcriptome-wide scale
Source: eLife. 2014 May 27;3:e02510. doi: 10.7554/eLife.02510 (PMC4032493; doi:10.7554/eLife.02510)
Supplement: Figure 3—source data 1. — Core clock genes. DOI: http://dx.doi.org/10.7554/eLife.02510.012 [file elife02510s002.xlsx]

## Sheet: Table_S2.csv
	gene_name	gene_biotype
ENSMUSG00000029238	Clock	protein_coding
ENSMUSG00000055116	Arntl	protein_coding
ENSMUSG00000026077	Npas2	protein_coding
ENSMUSG00000020893	Per1	protein_coding
ENSMUSG00000055866	Per2	protein_coding
ENSMUSG00000028957	Per3	protein_coding
ENSMUSG00000020038	Cry1	protein_coding
ENSMUSG00000068742	Cry2	protein_coding
ENSMUSG00000020889	Nr1d1	protein_coding
ENSMUSG00000021775	Nr1d2	protein_coding
ENSMUSG00000032238	Rora	protein_coding
ENSMUSG00000028150	Rorc	protein_coding
ENSMUSG00000059824	Dbp	protein_coding
ENSMUSG00000023087	Ccrn4l	protein_coding
ENSMUSG00000030103	Bhlhe40	protein_coding
ENSMUSG00000030256	Bhlhe41	protein_coding
ENSMUSG00000003949	Hlf	protein_coding
ENSMUSG00000022389	Tef	protein_coding
ENSMUSG00000056749	Nfil3	protein_coding
ENSMUSG00000025162	Csnk1d	protein_coding
ENSMUSG00000022433	Csnk1e	protein_coding
ENSMUSG00000074698	Csnk2a1	protein_coding
ENSMUSG00000046707	Csnk2a2	protein_coding
ENSMUSG00000024387	Csnk2b	protein_coding
