# Supplementary material for: MicroRNAs shape circadian hepatic gene expression on a transcriptome-wide scale
Source: eLife. 2014 May 27;3:e02510. doi: 10.7554/eLife.02510 (PMC4032493; doi:10.7554/eLife.02510)
Supplement: Figure 4—source data 1. — Rhythm parameters transcriptome-wide. DOI: http://dx.doi.org/10.7554/eLife.02510.015 [file elife02510s003.xlsx]

## Sheet: Table_S3.csv
gene.id	gene.name	set	control.mRNA.phase	control.mRNA.ratio-amp	control.premRNA.phase	control.premRNA.ratio-amp	control.log2.mRNA-premRNA.ratio	dicer.mRNA.phase	dicer.mRNA.ratio-amp	dicer.premRNA.phase	dicer.premRNA.ratio-amp	dicer.log2.mRNA-premRNA.ratio
ENSMUSG00000000001	Gnai3	A	18.1882	1.10925	3.65254	1.20217	4.51528	21.7204	1.00726	5.8687	1.18453	4.37264
ENSMUSG00000000058	Cav2	A	10.3566	1.02673	14.6599	1.52803	2.50292	8.85305	1.31536	12.1158	1.33096	2.98894
ENSMUSG00000000085	Scmh1	A	3.23426	1.29758	0.206359	1.12299	0.145292	2.95841	1.29386	1.33169	1.16783	0.439039
ENSMUSG00000000093	Tbx2	A	7.61626	1.24243	15.2095	1.06663	-1.28242	5.6811	1.2949	5.57705	1.29104	-0.639935
ENSMUSG00000000131	Xpo6	A	3.92049	1.29905	1.86748	1.11128	1.94292	1.206	1.24134	23.2084	1.20119	2.03584
ENSMUSG00000000134	Tfe3	A	0.873169	1.32733	1.79215	1.13315	0.721691	1.39479	1.33209	0.205661	1.25917	0.873797
ENSMUSG00000000148	Baat1	A	2.35681	1.33773	13.8516	1.36989	0.821116	23.8315	1.13038	13.9503	1.20463	1.167
ENSMUSG00000000154	Slc22a18	A	4.25842	1.12404	22.3374	1.27451	4.53705	19.1359	1.12999	18.0996	1.48675	4.03418
ENSMUSG00000000157	Itgb2l	A	23.7637	1.38155	23.739	1.29992	-2.41763	0.70276	1.66279	22.6972	1.2989	-1.9268
ENSMUSG00000000159	Igsf5	A	10.2194	1.03675	22.4979	1.25571	1.9772	9.23715	1.24841	21.5352	1.24614	1.15485
ENSMUSG00000000167	Pih1d2	A	20.2826	1.25564	22.0642	1.28765	0.0426702	5.2662	1.48344	19.1966	1.04286	-0.61236
ENSMUSG00000000168	Dlat	A	12.3227	1.13049	20.4262	1.11123	2.67418	14.372	1.22139	9.16232	1.16115	2.99087
ENSMUSG00000000184	Ccnd2	A	17.749	1.16739	6.73795	1.25305	3.32045	3.34059	1.17211	5.49138	1.2645	3.35445
ENSMUSG00000000194	Gpr107	A	4.82062	1.05274	6.57491	1.23159	1.49544	6.67532	1.06342	4.42565	1.12286	2.01354
ENSMUSG00000000244	Tspan32	A	9.30932	1.16219	3.18815	1.30584	-0.222866	1.53638	1.53694	23.5836	1.45305	-0.251156
ENSMUSG00000000247	Lhx2	A	23.0803	1.33244	19.5937	1.21942	0.87575	1.96795	1.35581	20.0058	1.15162	1.20872
ENSMUSG00000000253	Gmpr	A	0.891016	1.73651	2.94374	1.4615	1.25382	0.69102	1.36444	2.26092	1.20037	1.59421
ENSMUSG00000000266	Mid2	A	2.07768	1.108	0.583493	1.18133	2.44285	4.84586	1.27181	2.69259	1.26811	2.64811
ENSMUSG00000000276	Dgke	A	4.65247	1.38378	2.28881	1.10307	0.78466	5.49373	1.5149	1.77291	1.28099	1.12737
ENSMUSG00000000295	Hddc2	A	8.50033	1.13977	12.1061	1.58427	0.990637	5.10095	2.09014	3.74724	1.38719	1.2001
ENSMUSG00000000317	Bcl6b	A	7.53115	1.21285	12.9682	1.06378	1.54961	7.31183	1.4925	6.59136	1.30498	1.89193
ENSMUSG00000000320	Alox12	A	0.212347	1.28658	17.5843	1.20372	-0.0233412	2.29461	1.91479	20.3388	1.1325	0.388738
ENSMUSG00000000325	Arvcf	A	0.114686	1.0246	16.1315	1.15429	1.83574	4.88129	1.29604	4.4025	1.08905	2.36797
ENSMUSG00000000339	Rtcd1	A	10.7869	1.21659	15.9134	1.25242	2.08444	11.716	1.15492	12.7765	1.12551	2.02374
ENSMUSG00000000355	Mcts1	A	15.9188	1.14938	17.237	1.31756	1.74215	14.3337	1.13351	15.7418	1.31066	1.15677
ENSMUSG00000000359	Rem1	A	15.5685	1.46407	23.7041	1.45934	-0.25111	1.46983	1.06949	9.6581	1.19076	0.21988
ENSMUSG00000000374	Trappc10	A	19.1241	1.12879	17.3825	1.09893	2.736	17.8235	1.14768	15.4563	1.11024	2.93685
ENSMUSG00000000378	Ccm2	A	4.11177	1.30832	5.95704	1.33577	2.60738	10.9919	1.00955	5.85555	1.23522	2.5258
ENSMUSG00000000386	Mx1	A	5.7015	1.67713	6.53632	1.2892	-0.270926	2.76077	1.35447	21.9541	1.22922	-0.355541
ENSMUSG00000000392	Fap	A	23.8349	1.42997	23.4138	1.39017	-0.628931	4.33518	1.21243	23.8219	1.22399	-0.537608
ENSMUSG00000000399	Ndufa9	A	18.0962	1.0763	9.46502	1.129	6.57242	16.9604	1.18891	11.964	1.05933	6.22305
ENSMUSG00000000409	Lck	A	7.98032	1.29518	17.6668	1.03225	2.20212	0.4874	1.42219	2.05774	1.08355	2.45184
ENSMUSG00000000420	Galnt1	A	16.8483	1.09367	15.4884	1.14793	4.17686	10.5293	1.07995	9.18892	1.05031	4.02777
ENSMUSG00000000439	Mkrn2	A	5.99825	1.17999	7.91886	1.11051	2.88004	5.89678	1.08618	16.3162	1.05894	2.79562
ENSMUSG00000000441	Raf1	A	23.6777	1.17892	21.0336	1.27524	2.06342	20.9456	1.10219	20.3474	1.19906	1.93428
ENSMUSG00000000486	40421	A	3.532	1.55731	8.84637	1.20955	1.33775	2.75229	1.71019	11.8745	1.11517	1.31569
ENSMUSG00000000489	Pdgfb	A	5.04296	1.11894	8.88817	1.04107	0.362949	3.52333	1.52295	2.74169	1.27457	0.834383
ENSMUSG00000000531	Grasp	A	8.09429	1.22811	9.42072	1.69051	-0.123458	5.72406	1.05417	4.65114	1.2245	0.597906
ENSMUSG00000000532	Acvr1b	A	8.73538	1.40032	9.11297	1.44643	2.05866	9.1615	1.20159	6.7597	1.07867	2.25836
ENSMUSG00000000561	Wdr77	A	17.7422	1.25059	17.1127	1.37682	1.85435	14.9682	1.29757	9.03716	1.19622	1.78961
ENSMUSG00000000563	Atp5f1	A	16.4891	1.16021	9.81147	1.25551	5.54503	16.6421	1.28269	11.806	1.42725	5.39132
ENSMUSG00000000568	Hnrnpd	A	8.96585	1.26105	11.586	1.08315	-0.982893	5.83687	1.31724	10.3263	1.15729	-0.810739
ENSMUSG00000000579	Dynlt1c	A	20.4367	1.64388	9.78827	1.40676	-1.56159	4.50596	1.32574	1.39269	1.20124	-1.64708
ENSMUSG00000000581	C1d	A	8.44687	1.08965	16.5482	1.06512	3.2192	10.0794	1.15193	10.0492	1.05231	2.86605
ENSMUSG00000000600	Krit1	A	20.0757	1.47872	18.4052	1.20863	0.510372	20.0534	1.22075	12.8212	1.08514	0.460324
ENSMUSG00000000605	Clcn4-2	A	0.302646	1.09702	21.3398	1.12738	3.65698	3.47948	1.05702	21.8824	1.26857	3.52322
ENSMUSG00000000682	Cd52	A	2.72248	1.16426	10.0971	1.81532	3.1846	1.33521	1.39865	0.407061	1.72068	3.46304
ENSMUSG00000000693	Loxl3	A	21.5814	1.19961	0.764149	1.07758	1.56516	5.27075	1.07614	1.07527	1.23963	1.9851
ENSMUSG00000000708	Kat2b	A	8.05092	1.34047	6.43665	1.15703	4.03544	5.40307	1.25376	22.7753	1.24805	3.80005
ENSMUSG00000000711	Rab5b	A	6.30177	1.11581	20.7213	1.1508	4.31705	7.67622	1.12804	20.6143	1.09369	4.04182
ENSMUSG00000000759	Tubgcp3	A	2.14862	1.17116	0.560041	1.1367	1.40819	1.58682	1.10367	2.41587	1.08521	1.38793
ENSMUSG00000000776	Polr3d	A	16.6143	1.09743	7.84853	1.03587	0.997379	1.41357	1.0358	11.8827	1.15091	1.13026
ENSMUSG00000000787	Ddx3x	A	19.1917	1.08116	16.9221	1.02951	3.10916	20.4253	1.14204	3.42466	1.16379	3.5904
ENSMUSG00000000804	Usp32	A	2.44943	1.12959	20.0357	1.11788	3.23245	2.5044	1.11698	6.04022	1.08688	3.32855
ENSMUSG00000000817	Fasl	A	19.3931	1.23243	16.5634	1.24177	-0.0377734	2.11964	1.24578	23.6872	1.25593	0.129931
ENSMUSG00000000823	Znf512b	A	5.59544	1.45529	10.8077	1.00601	0.559015	5.44704	1.26374	17.9508	1.18045	1.08483
ENSMUSG00000000826	Dnajc5	A	16.1679	1.0271	5.08217	1.08648	1.90278	11.3687	1.06691	9.81933	1.09426	1.76527
ENSMUSG00000000827	Tpd52l2	A	13.5872	1.10769	9.73985	1.06943	1.84013	10.1827	1.11271	11.1943	1.06552	1.80765
ENSMUSG00000000838	Fmr1	A	9.03537	1.09659	15.5558	1.12003	1.94707	8.66764	1.13385	9.93149	1.21689	2.09534
ENSMUSG00000000881	Dlg3	A	4.99978	1.11374	19.0291	1.16706	2.88292	6.06625	1.03165	17.7027	1.42872	2.91522
ENSMUSG00000000901	Mmp11	A	23.8262	2.00196	21.9903	1.78294	0.909815	4.96846	1.95542	17.3218	1.48852	1.49891
ENSMUSG00000000902	Smarcb1	A	22.9888	1.19665	0.156467	1.1831	0.33177	18.5422	1.13835	13.8814	1.2338	0.675132
ENSMUSG00000000915	Hip1r	A	16.9128	1.08791	12.0923	1.26237	1.4834	20.8142	1.19032	14.8552	1.05795	1.69719
ENSMUSG00000000916	Nsun5	A	20.7705	1.2213	14.7772	1.46488	0.806198	17.1454	1.40245	16.0931	1.39878	0.69119
ENSMUSG00000000948	Snrpn	A	8.43102	1.33216	18.1794	1.10863	3.14089	6.43505	1.27226	22.8444	1.45096	2.90273
ENSMUSG00000000957	Mmp14	A	23.8122	1.48218	22.6415	1.13933	3.13002	1.35918	1.39315	22.3388	1.40584	3.39607
ENSMUSG00000000958	Slc7a7	A	1.31098	1.21043	14.0413	1.17572	2.53005	0.107483	1.25574	19.047	1.18001	2.63313
ENSMUSG00000000976	Heatr6	A	20.7397	1.19007	19.4068	1.14804	0.542892	18.9092	1.26588	17.1486	1.14796	1.02317
ENSMUSG00000000983	Expi	A	18.2156	1.69801	19.365	1.65293	-0.135339	8.55256	1.59741	15.6255	1.15342	0.837688
ENSMUSG00000001017	2500003M10Rik	A	21.2845	1.11349	17.6799	1.2002	0.794349	15.7273	1.04504	16.8617	1.24894	0.809576
ENSMUSG00000001029	Icam2	A	3.85132	1.07817	6.40603	1.14467	3.40561	22.5966	1.10574	4.24456	1.18462	3.82779
ENSMUSG00000001036	Epn2	A	4.80914	1.25717	22.1908	1.10364	0.879933	4.12231	1.3077	1.20011	1.1787	1.18115
ENSMUSG00000001052	Sec24b	A	1.25209	1.15697	20.2118	1.17806	0.983997	2.13172	1.3111	3.23073	1.16053	1.19004
ENSMUSG00000001053	N4bp3	A	22.3927	1.83428	18.8089	1.8255	0.332589	19.4926	1.63946	18.7241	1.86676	0.42826
ENSMUSG00000001054	Rmnd5b	A	1.16388	1.22516	15.3942	1.24241	1.7268	20.2482	1.14985	14.8103	1.354	2.08612
ENSMUSG00000001082	Mfsd10	A	3.10306	1.18833	8.85275	1.5214	0.00204669	4.33736	1.23062	8.02235	1.42283	1.26048
ENSMUSG00000001089	Luzp1	A	22.4649	1.19895	20.8141	1.07117	2.50536	23.8468	1.11035	11.0017	1.12552	2.62554
ENSMUSG00000001098	Kctd10	A	0.341777	1.1735	5.25329	1.39696	3.75152	0.862331	1.18642	4.67114	1.21261	4.13013
ENSMUSG00000001100	Poldip2	A	12.0564	1.20682	8.76493	1.16302	3.9118	12.9297	1.33106	12.7	1.17415	3.38905
ENSMUSG00000001105	Ift20	A	15.5711	1.17997	17.9072	1.32238	3.09314	13.8479	1.20054	16.2537	1.32081	2.01213
ENSMUSG00000001120	Pcbp3	A	5.27639	1.21247	2.72069	1.46827	1.38386	8.57205	1.42378	4.21553	1.22054	1.90288
ENSMUSG00000001128	Cfp	A	4.94451	1.24219	9.03357	1.36883	2.3429	0.960892	1.30433	0.912967	1.25795	2.7569
ENSMUSG00000001134	Uxt	A	14.0467	1.27966	16.8539	1.08291	2.35323	14.1908	1.18634	15.0715	1.05697	1.66475
ENSMUSG00000001150	Mcm3ap	A	22.408	1.12649	19.1478	1.10651	2.75863	20.571	1.15024	22.8249	1.09965	2.75491
ENSMUSG00000001155	Ftcd	A	6.7187	1.18219	10.7298	1.16436	2.53479	15.9799	1.28958	15.6606	1.28054	2.62584
ENSMUSG00000001157	Gmcl1	A	21.8878	1.21452	18.2401	1.16988	2.50866	9.986	1.11494	10.006	1.13931	2.26689
ENSMUSG00000001158	Snrnp27	A	18.9108	1.16491	6.2906	1.07977	4.06031	1.11249	1.01445	14.3384	1.10963	3.84114
ENSMUSG00000001166	Oas1c	A	6.06486	1.51171	1.53875	1.15428	1.92123	7.21242	1.53931	10.9729	1.20735	1.50833
ENSMUSG00000001175	Calm1	A	19.3282	1.22504	12.0199	1.05388	3.82674	21.1536	1.10403	13.2129	1.09667	3.56962
ENSMUSG00000001211	Agpat3	A	3.97296	1.2071	4.44299	1.32813	3.31084	5.78774	1.22973	3.35634	1.36843	2.84155
ENSMUSG00000001227	Sema6b	A	6.83637	1.2908	17.7043	1.52522	-0.23535	1.13816	1.58481	4.11677	1.33492	1.28366
ENSMUSG00000001247	Lsr	A	22.6646	1.31428	13.9601	1.36191	1.66386	19.8152	1.4415	14.3957	1.37619	2.16397
ENSMUSG00000001248	Gramd1a	A	4.14045	1.10371	14.2945	1.27891	0.612043	0.488201	1.10197	15.2643	1.09483	1.18864
ENSMUSG00000001249	Hpn	A	6.32897	1.24867	12.6468	1.25594	2.30539	17.8062	1.27467	15.2657	1.25808	2.55671
ENSMUSG00000001270	Ckb	A	2.48334	1.23312	12.2161	1.88419	3.41866	0.199399	1.4268	14.8427	1.56334	3.81489
ENSMUSG00000001280	Sp1	A	1.55782	1.22166	18.3552	1.20613	3.97697	2.93994	1.23282	17.4081	1.15873	4.04933
ENSMUSG00000001281	Itgb7	A	9.82907	1.11525	12.7501	1.34724	2.46312	0.259737	1.30508	4.78732	1.06977	2.822
ENSMUSG00000001285	Myg1	A	6.04606	1.15353	15.9782	1.07029	0.91928	14.0626	1.16951	11.6579	1.13146	0.91035
ENSMUSG00000001288	Rarg	A	3.55367	1.13489	10.9064	1.10814	1.13336	5.50416	1.20508	20.0723	1.30554	1.62185
ENSMUSG00000001289	Pfdn5	A	14.1412	1.05216	18.698	1.29739	5.34465	10.7475	1.05742	17.0512	1.15881	5.03486
ENSMUSG00000001300	Efnb2	A	23.6402	1.39019	1.85788	1.49874	0.183348	4.89266	1.24877	0.746017	1.1009	0.473897
ENSMUSG00000001323	Srr	A	22.2718	1.13617	19.609	1.42568	1.91385	14.9991	1.18403	17.5592	1.38226	1.02009
ENSMUSG00000001333	Sync	A	22.227	2.05978	6.27572	1.18104	-0.562936	1.21004	2.25312	4.28189	1.41855	0.0287587
ENSMUSG00000001348	Acp5	A	2.0954	1.018	15.5026	1.24755	5.19277	18.9206	1.16041	13.4325	1.39331	4.86157
ENSMUSG00000001366	Fbxo9	A	7.46865	1.17216	4.99973	1.09845	2.4127	8.97744	1.07069	15.0237	1.0842	2.37203
ENSMUSG00000001376	Ccdc132	A	8.27341	1.18435	4.02	1.09145	1.86791	11.3828	1.20774	5.90619	1.12634	2.69561
ENSMUSG00000001379	Apbb3	A	12.4437	1.36008	10.6283	1.31226	-0.0119653	13.7651	1.23535	9.19506	1.12073	0.514426
ENSMUSG00000001380	Hars	A	14.6535	1.14677	13.3995	1.29978	4.72016	17.0375	1.16094	14.8438	1.13921	4.45458
ENSMUSG00000001383	Zmat2	A	16.5915	1.06082	6.06755	1.0502	3.55968	12.0708	1.17997	13.6414	1.15461	3.35221
ENSMUSG00000001415	Smg5	A	19.9544	1.065	17.7984	1.2145	2.28755	16.0817	1.16925	16.2426	1.17287	2.21267
ENSMUSG00000001418	0610031J06Rik	A	4.32155	1.21167	4.67962	1.02153	3.44028	2.83348	1.03614	5.09664	1.05218	3.66973
ENSMUSG00000001419	Mef2d	A	3.09751	1.28531	2.91948	1.29556	-1.07	23.7592	1.55721	3.42662	1.17063	-0.284271
ENSMUSG00000001420	Tmem79	A	0.187913	1.26859	21.7646	1.23438	-0.322345	20.2059	1.17097	13.3912	1.30456	-0.132174
ENSMUSG00000001435	Col18a1	A	4.25834	1.35586	4.04184	1.24654	4.07535	0.842451	1.20887	23.9183	1.34559	4.97685
ENSMUSG00000001441	Npepps	A	17.2977	1.09403	11.3668	1.10175	2.08671	22.984	1.28802	10.1521	1.14442	2.34388
ENSMUSG00000001444	Tbx21	A	17.7375	1.28487	16.1262	1.40149	0.1662	23.2689	1.45995	21.8027	1.97733	0.495665
ENSMUSG00000001445	Mrpl10	A	6.51011	1.0556	14.7014	1.06074	2.82225	17.2152	1.08008	14.2397	1.36741	2.46171
ENSMUSG00000001473	Tubb6	A	23.1021	1.32496	8.44219	1.33215	1.23075	23.5823	1.20632	11.6316	1.26983	2.2337
ENSMUSG00000001518	Itfg2	A	1.15015	1.19593	19.0827	1.17513	0.960924	20.6959	1.0974	17.5463	1.21162	1.04339
ENSMUSG00000001520	Nrip2	A	21.2798	1.39858	23.3235	1.56434	-0.936994	15.1762	1.12267	17.8802	1.57589	-0.698762
ENSMUSG00000001521	Tulp3	A	3.21157	1.34102	1.93876	1.2126	0.34463	1.45668	1.27729	3.77301	1.22546	0.538901
ENSMUSG00000001524	Gtf2h4	A	3.19587	1.34184	18.3546	1.22749	1.94162	19.7131	1.24199	17.8711	1.57741	1.97298
ENSMUSG00000001525	Tubb5	A	0.708583	1.38724	19.4144	1.18903	3.7696	23.6976	1.23861	6.42307	1.3295	3.6931
ENSMUSG00000001542	Ell2	A	10.6194	1.08935	5.57186	1.27478	2.31012	11.9692	1.0732	3.88597	1.39935	3.03649
ENSMUSG00000001552	Jup	A	4.83478	1.263	8.42948	1.49226	1.66086	23.636	1.17449	13.0054	1.06079	2.60749
ENSMUSG00000001569	Nom1	A	4.0636	1.06783	19.4441	1.094	1.44994	9.047	1.0989	10.4443	1.11956	1.5541
ENSMUSG00000001588	Acap1	A	0.902692	1.0986	9.30911	1.30094	0.798801	2.99419	1.43146	2.08303	1.3828	1.39217
ENSMUSG00000001642	Akr1b3	A	16.3443	1.0213	7.97394	1.14606	5.18681	1.66851	1.19165	19.1465	1.16177	5.36726
ENSMUSG00000001672	Marveld3	A	17.7785	2.0061	18.1948	1.88894	1.05679	6.11351	1.72038	9.75157	1.28227	0.733955
ENSMUSG00000001674	Ddx18	A	19.4237	1.15552	15.9168	1.26321	3.20475	18.0279	1.15219	9.50592	1.2104	3.35091
ENSMUSG00000001687	Ubl3	A	11.4377	1.12124	6.17822	1.32834	3.23094	12.6704	1.26932	4.93542	1.20524	2.72991
ENSMUSG00000001700	Gramd3	A	12.8344	1.11885	4.40402	1.42234	2.78855	13.8768	1.0849	3.91205	1.26573	3.33503
ENSMUSG00000001729	Akt1	A	9.65169	1.21939	10.5545	1.39294	3.36312	11.5632	1.11764	6.89886	1.24164	3.04861
ENSMUSG00000001739	Cldn15	A	19.2114	1.49375	5.97126	1.24938	1.28937	2.75089	1.34406	9.88464	1.13629	1.22552
ENSMUSG00000001750	Tcirg1	A	19.6881	1.16381	14.8696	1.38205	2.02784	16.9643	1.35667	14.9499	1.45397	2.11315
ENSMUSG00000001751	Naglu	A	10.967	1.06117	13.2861	1.34935	2.9166	20.8243	1.20815	17.1227	1.37309	3.81082
ENSMUSG00000001755	Coasy	A	7.19444	1.23695	20.0328	1.19598	3.07633	18.6993	1.13318	15.3826	1.54995	3.03552
ENSMUSG00000001767	Crnkl1	A	20.0577	1.12708	3.73459	1.07432	3.11009	23.1137	1.06939	13.2931	1.09295	3.27454
ENSMUSG00000001768	Rin2	A	1.19325	1.19281	23.8892	1.27102	2.12255	3.78391	1.41089	2.34532	1.42517	2.30899
ENSMUSG00000001783	D10Wsu52e	A	9.89246	1.11393	19.0124	1.15954	4.28607	11.4842	1.11353	13.3304	1.17245	4.16133
ENSMUSG00000001785	Pwp1	A	17.4035	1.15802	20.0677	1.22762	3.21022	16.9955	1.12709	1.23562	1.07808	3.47004
ENSMUSG00000001786	Fbxo7	A	9.39372	1.17914	22.1822	1.04794	1.20898	10.5347	1.16873	2.54535	1.05204	0.91599
ENSMUSG00000001794	Capns1	A	14.5305	1.07257	5.52864	1.15116	4.98738	3.42856	1.14807	0.418179	1.13232	4.91026
ENSMUSG00000001829	Clpb	A	0.624391	1.08385	20.0016	1.35785	4.07858	18.6336	1.1047	18.0788	1.16815	4.01251
ENSMUSG00000001833	40427	A	21.2179	1.25727	19.5634	1.32528	3.46318	20.1377	1.06427	1.62358	1.01322	3.61575
ENSMUSG00000001844	Zdhhc4	A	16.1415	1.03955	9.07172	1.2102	1.58142	9.10178	1.19821	15.2518	1.13402	1.09893
ENSMUSG00000001847	Rac1	A	5.61866	1.05118	6.69637	1.05635	3.63073	5.73044	1.10452	0.328166	1.13563	3.30766
ENSMUSG00000001855	Nup214	A	3.02085	1.26453	5.98163	1.04144	1.28614	1.00265	1.18233	1.24495	1.02277	1.66887
ENSMUSG00000001909	Trmt1	A	11.0756	1.11439	15.4835	1.31978	0.79935	15.5516	1.21584	13.5625	1.4661	0.840487
ENSMUSG00000001910	Nacc1	A	22.9366	1.27623	15.0284	1.27752	1.32717	19.7825	1.16709	13.8064	1.3437	2.03057
ENSMUSG00000001924	Uba1	A	23.7874	1.05041	18.2606	1.09244	5.10782	22.7844	1.13477	19.4139	1.13525	5.02658
ENSMUSG00000001930	Vwf	A	5.25617	1.18928	14.4909	1.04069	4.36031	3.76621	1.45034	2.74285	1.33258	4.80229
ENSMUSG00000001942	Siae	A	9.40254	1.24503	5.99601	1.34278	4.75264	11.4919	1.17303	6.97327	1.11167	5.19905
ENSMUSG00000001943	Vsig2	A	1.39806	1.17426	20.015	1.26191	-1.59315	0.42368	1.409	2.48096	1.13305	-1.37222
ENSMUSG00000001946	Esam	A	2.5841	1.19855	21.2243	1.32822	2.18709	6.29999	1.17915	5.44771	1.12886	2.5741
ENSMUSG00000001948	Spa17	A	16.703	1.0717	18.2459	2.20532	3.30445	6.74984	2.74594	4.13728	1.7889	2.47343
ENSMUSG00000001962	Fam50a	A	20.7323	1.21915	7.81501	1.06768	1.69329	15.1705	1.27572	8.77631	1.17688	1.79886
ENSMUSG00000001964	Emd	A	16.9468	1.13847	11.4898	1.16101	0.559306	15.0887	1.0489	14.6467	1.20454	0.675954
ENSMUSG00000001983	Taco1	A	19.9235	1.0671	16.6893	1.34992	4.52809	16.7118	1.19442	11.9329	1.22835	4.36528
ENSMUSG00000001998	Ap4e1	A	22.2584	1.06297	16.5897	1.08903	1.33664	1.33879	1.03704	1.8164	1.06432	1.65881
ENSMUSG00000001999	Blvra	A	9.20186	1.23782	10.9095	1.26593	4.59913	13.478	1.13823	6.90486	1.09367	4.39296
ENSMUSG00000002006	Pdzd4	A	1.20971	1.30616	4.04271	1.3452	0.48574	23.1801	1.21906	17.4142	1.10244	0.98757
ENSMUSG00000002015	Bcap31	A	18.4088	1.15319	3.70881	1.13081	5.7181	10.9337	1.0568	10.9578	1.26456	4.96446
ENSMUSG00000002017	Fam98a	A	18.0458	1.27846	18.1668	1.07488	1.31314	17.2436	1.16537	9.80788	1.16946	1.58599
ENSMUSG00000002028	Mll1	A	1.96695	1.2914	2.66177	1.11883	0.907965	3.01893	1.44689	3.83832	1.12857	1.17847
ENSMUSG00000002033	Cd3g	A	9.40112	1.10869	23.8929	1.22097	2.90269	2.16368	1.34139	3.14943	1.30801	3.08684
ENSMUSG00000002043	Trappc6a	A	3.63567	1.38127	22.7695	1.69835	2.20303	17.7204	1.21023	16.3905	1.1254	2.35714
ENSMUSG00000002052	Supt6h	A	21.7785	1.19995	8.14654	1.09748	2.40606	23.0472	1.20209	13.5145	1.03297	2.91991
ENSMUSG00000002058	Unc119	A	1.92335	1.33268	22.2892	1.23441	1.7986	6.89399	1.35863	15.2019	1.22099	1.71638
ENSMUSG00000002064	Sdf2	A	1.30489	1.07245	22.5985	1.06172	3.50641	23.5344	1.03165	19.4828	1.18234	3.256
ENSMUSG00000002102	Psmc3	A	5.31401	1.20352	23.9516	1.0577	4.15066	18.5099	1.27456	14.9968	1.40337	4.16283
ENSMUSG00000002103	Acp2	A	21.915	1.28095	16.9831	1.32957	2.48328	22.0146	1.17261	17.2637	1.2877	2.71974
ENSMUSG00000002105	Slc39a13	A	13.4623	1.11616	13.2468	1.40352	-0.388354	3.63197	1.09527	19.821	1.20194	-0.000226287
ENSMUSG00000002107	Celf2	A	12.3097	1.22676	16.5641	1.10149	1.01362	4.85509	1.39256	3.28437	1.35914	1.38655
ENSMUSG00000002109	Ddb2	A	7.86432	1.14458	12.7606	1.26584	0.575679	13.3709	1.41061	15.379	1.23853	0.967093
ENSMUSG00000002111	Sfpi1	A	4.47089	1.25721	8.94302	1.38047	1.05414	1.85675	1.42537	2.55315	1.19819	1.60045
ENSMUSG00000002147	Stat6	A	5.2672	1.1801	11.1548	1.06791	3.20197	4.64033	1.21021	3.55238	1.14722	3.19548
ENSMUSG00000002205	Vrk3	A	4.26054	1.37836	5.12505	1.18869	1.96478	5.23367	1.20034	1.07659	1.19358	1.87979
ENSMUSG00000002210	1500002O20Rik	A	3.68752	1.34097	21.9005	1.3631	0.754334	21.1593	1.0145	18.6796	1.07045	1.08782
ENSMUSG00000002221	Paxip1	A	3.31547	1.13226	12.6879	1.05338	1.09151	16.4361	1.1091	15.0764	1.2284	1.12004
ENSMUSG00000002228	Ppm1j	A	15.8035	1.37914	17.0147	1.72107	0.305426	3.86253	1.59099	19.381	1.67834	0.436906
ENSMUSG00000002233	Rhoc	A	3.61656	1.37314	4.13653	1.11558	3.59537	5.05638	1.48801	5.42095	1.26105	3.91714
ENSMUSG00000002249	Tead3	A	4.33951	1.40178	5.74578	1.46717	-0.373827	3.60902	1.38414	5.97749	1.32872	0.0206318
ENSMUSG00000002257	Def6	A	1.58085	1.22999	8.37281	1.43597	0.0543058	2.74489	2.06664	1.71678	1.51206	0.836944
ENSMUSG00000002280	Narfl	A	3.33252	1.29887	8.73606	1.44096	2.21212	16.521	1.3172	14.1865	1.43045	1.8837
ENSMUSG00000002308	Cd320	A	7.859	1.32148	14.0051	1.28212	1.26732	13.2574	1.31251	13.7897	1.22785	2.61926
ENSMUSG00000002319	Ipo4	A	6.04873	1.11357	16.7517	1.24748	2.48759	21.5912	1.16086	15.4847	1.25778	2.65699
ENSMUSG00000002320	Tm9sf1	A	16.6011	1.02838	21.6052	1.04594	3.23252	14.8149	1.144	15.3329	1.47163	2.99336
ENSMUSG00000002325	Irf9	A	5.38113	1.1809	14.6864	1.15482	1.76744	6.29956	1.11	13.8818	1.13194	1.65143
ENSMUSG00000002326	Gmpr2	A	20.4246	1.21461	18.2547	1.11125	1.59516	18.2145	1.19314	15.44	1.4217	1.40234
ENSMUSG00000002342	Tmem161a	A	2.08125	1.29957	6.06424	1.10589	0.588136	16.9304	1.04732	16.0411	1.16925	0.80958
ENSMUSG00000002343	Armc6	A	22.9941	1.62247	20.8485	1.46615	0.941293	20.343	1.44748	19.9156	1.286	1.12084
ENSMUSG00000002345	2310045N01Rik	A	0.590389	1.33287	14.8166	1.18556	0.772807	22.8937	1.14709	19.446	1.37097	0.567695
ENSMUSG00000002365	Snx9	A	8.2674	1.08177	7.90776	1.07101	3.91886	7.30971	1.02167	0.532727	1.13194	3.9421
ENSMUSG00000002372	Ranbp3	A	1.96848	1.28299	7.16893	1.03921	1.73297	20.6763	1.22965	11.778	1.12291	1.92223
ENSMUSG00000002379	Ndufa11	A	3.09157	1.30356	9.5689	1.52662	2.01868	18.086	1.34939	16.0825	1.33632	2.14154
ENSMUSG00000002384	Bmp8b	A	13.7474	1.23991	3.02594	1.87517	1.20327	9.92515	1.34744	15.6356	1.31223	1.46137
ENSMUSG00000002395	Use1	A	9.80876	1.21511	16.9655	1.53762	2.90794	11.8063	1.08138	16.386	1.48075	2.7712
ENSMUSG00000002396	Ocel1	A	5.49499	1.11475	4.0107	1.31029	-0.741671	4.50741	1.18797	15.9123	1.47776	-0.957637
ENSMUSG00000002413	Braf	A	2.37661	1.09571	19.2373	1.07397	1.1288	4.2562	1.23944	3.20866	1.07407	1.17823
ENSMUSG00000002416	Ndufb2	A	17.4256	1.12916	10.2448	1.25565	4.90636	14.64	1.36866	12.6921	1.3292	3.59338
ENSMUSG00000002428	Hltf	A	8.10464	1.20698	3.51253	1.21011	2.44835	9.80562	1.10113	1.77505	1.15121	2.5426
ENSMUSG00000002455	Prpf6	A	0.774828	1.22274	19.3755	1.3485	3.09521	3.42457	1.1469	4.36586	1.10951	3.48433
ENSMUSG00000002458	Rgs19	A	19.8162	1.11119	7.38879	1.33572	0.124248	3.46295	1.4973	23.4303	1.05889	0.285923
ENSMUSG00000002475	Abhd3	A	19.3326	1.11628	15.6195	1.08847	5.70858	16.1454	1.05643	14.7338	1.31126	5.10703
ENSMUSG00000002486	Tchp	A	23.2389	1.13837	15.7053	1.19306	0.825368	2.19444	1.14596	21.4466	1.11853	0.906875
ENSMUSG00000002489	Tiam1	A	6.71909	1.19206	9.4143	1.22521	2.84271	3.31183	1.28946	1.98142	1.19965	2.8432
ENSMUSG00000002496	Tsc2	A	5.83717	1.08131	2.72547	1.16264	3.42703	0.237236	1.1366	22.2613	1.16285	3.1319
ENSMUSG00000002504	Slc9a3r2	A	22.1353	1.21101	11.4235	1.22105	1.97255	18.1457	1.13998	12.0491	1.08958	2.46195
ENSMUSG00000002524	Puf60	A	4.67368	1.20433	11.2102	1.13582	3.50771	17.6323	1.08693	15.0292	1.2142	3.74537
ENSMUSG00000002546	Golga2	A	4.80456	1.34205	22.4565	1.1216	2.72544	5.47216	1.25324	20.1309	1.13	3.02214
ENSMUSG00000002550	Uck1	A	20.2732	1.48011	18.7591	1.38987	2.22584	13.4013	1.24169	16.0154	1.28544	1.56603
ENSMUSG00000002580	1810046J19Rik	A	19.6247	1.24048	0.44323	1.11759	5.23273	16.7936	1.13648	2.25607	1.04743	4.32429
ENSMUSG00000002602	Axl	A	9.5896	1.10988	13.0276	1.47436	3.92534	3.70995	1.2497	20.5302	1.13128	4.06009
ENSMUSG00000002603	Tgfb1	A	2.30336	1.42863	7.75416	1.38543	-0.10107	2.47024	1.42502	3.40371	1.0775	0.379032
ENSMUSG00000002608	Ccdc97	A	3.57978	1.20499	19.869	1.0611	-0.604138	22.9339	1.21718	14.2182	1.06906	-0.0970762
ENSMUSG00000002617	Zfp40	A	21.1107	1.39268	19.1684	1.2428	0.285503	5.40522	1.28856	22.0215	1.06937	0.398885
ENSMUSG00000002625	Akap8l	A	1.29598	1.29605	6.66409	1.10099	1.26578	1.75617	1.19144	22.9346	1.08707	1.5163
ENSMUSG00000002635	Pdcd2l	A	6.84994	1.38567	12.5254	1.16219	2.43291	10.4309	1.16207	12.0851	1.1843	2.28251
ENSMUSG00000002658	Gtf2f1	A	20.747	1.2431	13.165	1.08683	3.46589	17.6627	1.36228	14.4833	1.34998	3.61412
ENSMUSG00000002660	Clpp	A	2.16274	1.14947	16.3675	1.17836	2.47101	18.5056	1.44286	14.7221	1.25438	2.61537
ENSMUSG00000002668	Dennd1c	A	23.8895	1.32598	18.2073	1.08548	-0.747202	0.525895	1.0989	15.8855	1.30682	-0.268365
ENSMUSG00000002679	Med6	A	23.0512	1.13828	18.5799	1.12355	2.27709	16.7838	1.1276	14.7218	1.23732	2.60938
ENSMUSG00000002728	Naa20	A	17.6635	1.16991	11.6994	1.09415	0.514194	13.7465	1.23659	12.0593	1.14372	1.09203
ENSMUSG00000002731	Prkra	A	6.24173	1.2329	21.8646	1.28516	3.0459	6.57917	1.09576	15.5583	1.09387	2.80481
ENSMUSG00000002733	Plekha3	A	13.5372	1.18135	13.8221	1.15266	2.64048	15.3559	1.15757	9.16394	1.05879	2.31758
ENSMUSG00000002741	Ykt6	A	15.677	1.16664	10.6746	1.05417	2.9509	10.7541	1.20548	12.317	1.13311	2.40294
ENSMUSG00000002763	Pex6	A	5.08404	1.17281	8.74185	1.26362	1.49582	19.3006	1.1744	13.231	1.3023	2.05807
ENSMUSG00000002767	Mrpl2	A	7.9673	1.26993	10.9505	1.37481	2.83313	13.298	1.17235	13.2258	1.50899	2.94656
ENSMUSG00000002768	Mea1	A	2.83108	1.07767	9.46808	1.23658	4.74587	13.2012	1.0372	12.677	1.25401	4.68436
ENSMUSG00000002778	Kdelr1	A	12.2164	1.03913	6.69326	1.21224	3.86657	9.1522	1.05884	20.2162	1.02743	3.55843
ENSMUSG00000002781	Tmem143	A	4.80713	1.29067	6.01381	1.2658	0.32285	16.8947	1.10637	17.8736	1.12535	1.46347
ENSMUSG00000002804	Nudt14	A	10.2711	1.09891	8.06809	1.05335	4.57627	13.0548	1.11919	23.3318	1.99166	4.71845
ENSMUSG00000002812	Flii	A	5.28133	1.29918	7.61734	1.089	3.58026	4.44924	1.28908	3.94473	1.13295	3.66534
ENSMUSG00000002814	Top3a	A	3.47318	1.30853	16.0143	1.10341	1.80076	5.6994	1.06459	15.4399	1.30956	1.82343
ENSMUSG00000002820	Atg4d	A	8.50554	1.30066	10.3583	1.35447	1.18947	9.85516	1.08785	12.2933	1.34609	1.05038
ENSMUSG00000002825	Qtrt1	A	3.84318	1.67657	12.064	1.24557	1.57689	16.0412	1.34433	12.128	1.24332	1.61941
ENSMUSG00000002833	Hdgfrp2	A	3.61625	1.15841	10.5189	1.1627	1.66466	19.5513	1.04872	13.1729	1.16531	2.06542
ENSMUSG00000002846	4930455C21Rik	A	17.0396	1.12106	17.0934	1.29203	3.30803	16.9954	1.39474	15.4501	1.35852	2.77094
ENSMUSG00000002871	Tpra1	A	1.64981	1.17679	7.10475	1.08584	0.15004	2.40205	1.16517	18.7263	1.15058	0.54454
ENSMUSG00000002881	Nab1	A	10.617	1.22859	4.39486	1.36965	2.99588	12.5276	1.22791	6.81081	1.19376	2.86688
ENSMUSG00000002885	Cd97	A	14.3309	1.07415	12.02	1.16747	1.5942	1.22992	1.14382	1.79782	1.07302	1.77061
ENSMUSG00000002897	Il17ra	A	8.8945	1.09299	12.5299	1.13935	2.03377	5.58969	1.16554	8.27103	1.23864	2.17752
ENSMUSG00000002948	Map2k7	A	4.05444	1.33034	3.25767	1.1714	0.702618	4.16873	1.16113	4.95551	1.06987	0.865602
ENSMUSG00000002949	Timm44	A	6.18337	1.22696	15.4517	1.13029	2.45719	13.82	1.15158	13.1643	1.29552	2.24928
ENSMUSG00000002980	Bcam	A	2.14329	1.2277	11.0769	1.3174	2.96699	5.19812	1.19268	17.9405	1.1567	3.87879
ENSMUSG00000002981	Clptm1	A	17.5627	1.02848	5.25227	1.08275	3.89187	18.5278	1.13674	11.9002	1.23982	3.81233
ENSMUSG00000002985	Apoe	A	3.28157	1.21165	10.862	1.2641	5.37089	19.8496	1.20117	15.2736	1.38425	5.7984
ENSMUSG00000003031	Cdkn1b	A	4.03275	1.11797	19.1026	1.50973	2.27766	7.34347	1.25442	22.795	1.0608	2.4077
ENSMUSG00000003033	Ap1m1	A	1.49666	1.164	23.1387	1.04182	1.00055	3.72416	1.07514	22.7517	1.07416	1.3356
ENSMUSG00000003037	Rab8a	A	22.9392	1.08158	7.72902	1.072	2.6025	15.2018	1.15073	12.6737	1.03754	2.2426
ENSMUSG00000003039	Fam32a	A	2.59059	1.09059	8.27417	1.0394	1.66796	8.94921	1.13402	7.95828	1.04918	1.79646
ENSMUSG00000003062	Stard3nl	A	5.81447	1.03488	18.2893	1.20253	3.8823	9.95415	1.0613	21.969	1.11581	3.55321
ENSMUSG00000003068	Stk11	A	3.74525	1.36195	2.22159	1.21481	0.244285	21.5034	1.0695	14.6268	1.11107	0.179246
ENSMUSG00000003099	Ppp5c	A	22.8558	1.04118	2.53642	1.06662	2.27726	17.9568	1.3845	14.1498	1.21515	2.21667
ENSMUSG00000003119	Cdk12	A	23.7342	1.20162	4.35399	1.04908	0.488167	2.14582	1.14676	9.27746	1.07536	0.773354
ENSMUSG00000003131	Pafah1b2	A	17.8509	1.16395	15.0841	1.11561	3.11401	15.6655	1.10959	10.2166	1.17687	3.35146
ENSMUSG00000003134	Tbc1d8	A	11.8732	1.26194	10.6642	1.45938	1.54528	16.0961	1.12775	9.23611	1.49944	1.85759
ENSMUSG00000003135	D1Bwg0212e	A	10.9396	1.0625	12.9639	1.18106	2.59551	7.06649	1.0492	3.04712	1.21132	2.76709
ENSMUSG00000003154	Foxj2	A	2.77063	1.06318	10.771	1.23556	1.3262	5.39498	1.05962	19.9235	1.12475	1.7409
ENSMUSG00000003161	Sri	A	10.5047	1.17525	22.849	1.00836	3.88124	10.1343	1.29601	2.81825	1.19918	4.35961
ENSMUSG00000003178	Mical3	A	20.7179	1.30763	19.2668	1.19203	2.31464	20.0512	1.45679	18.6454	1.26595	2.41342
ENSMUSG00000003184	Irf3	A	22.5925	1.08964	15.7269	1.0341	1.53997	20.0419	1.26595	16.3045	1.38795	1.37639
ENSMUSG00000003190	Bcl2l12	A	1.34671	1.70767	18.3722	1.54337	-1.93105	1.59401	1.15449	15.0839	1.51212	-1.56744
ENSMUSG00000003198	Zfp959	A	19.9259	1.23415	8.04025	1.11455	0.383745	22.9716	1.03493	13.0894	1.14695	0.363972
ENSMUSG00000003200	Sh3gl1	A	21.7671	1.24382	8.44917	1.10649	1.33231	17.8607	1.25228	13.2041	1.18524	1.83978
ENSMUSG00000003208	Ccdc94	A	2.08303	1.22429	20.1977	1.2357	1.29313	0.118429	1.26201	18.2276	1.08136	1.55404
ENSMUSG00000003226	Ranbp2	A	13.2522	1.0847	22.5553	1.0552	3.11434	12.7288	1.06183	10.3115	1.04057	2.99384
ENSMUSG00000003233	Dvl3	A	4.87252	1.15014	5.22332	1.10786	-0.934079	1.61067	1.0424	11.4097	1.17754	-0.0630158
ENSMUSG00000003234	Abcf3	A	23.1423	1.04944	2.35552	1.21847	2.86197	17.3437	1.11186	17.6591	1.14387	2.88051
ENSMUSG00000003235	Eif2b5	A	16.0293	1.05368	17.2457	1.15836	3.6211	18.068	1.15076	13.5751	1.27642	3.56833
ENSMUSG00000003269	Cyth2	A	6.67181	1.22365	7.04873	1.20949	1.60381	9.11129	1.21444	7.997	1.18918	1.85771
ENSMUSG00000003283	Hck	A	0.966255	1.16789	11.6116	1.12842	2.88186	0.559841	1.49071	23.0423	1.31156	2.97137
ENSMUSG00000003308	Keap1	A	0.636732	1.13209	21.9476	1.09638	1.37751	18.9106	1.17693	16.8814	1.37803	1.18345
ENSMUSG00000003309	Ap1m2	A	18.8021	1.23002	17.03	1.69666	3.10697	7.95908	1.8033	5.57783	1.50943	2.9188
ENSMUSG00000003316	Glg1	A	3.93495	1.03337	11.7263	1.02885	3.91759	3.37089	1.33586	6.50885	1.14123	4.06915
ENSMUSG00000003344	Btbd2	A	4.36867	1.38544	6.15014	1.34633	1.2326	17.4281	1.10422	8.94361	1.20743	1.75887
ENSMUSG00000003345	Csnk1g2	A	6.53669	1.40816	5.69134	1.40088	1.61521	7.41996	1.05689	8.15372	1.02341	1.58276
ENSMUSG00000003346	Fam108a	A	5.70816	1.15074	8.9814	1.14333	1.74195	15.2626	1.14483	14.555	1.15115	1.2474
ENSMUSG00000003348	Mob3a	A	23.1202	1.1598	10.6714	1.02227	2.07338	2.86037	1.15159	4.4288	1.09205	2.4858
ENSMUSG00000003352	Cacnb3	A	22.9516	1.40447	22.6438	2.97914	1.73943	6.91336	1.30435	21.7339	1.15552	1.91511
ENSMUSG00000003360	Ddx23	A	2.71868	1.22684	11.0266	1.06968	2.57248	1.68677	1.12534	13.8378	1.09429	2.46943
ENSMUSG00000003363	Pld3	A	4.69906	1.29874	23.4959	1.11358	2.79004	3.19276	1.14057	20.9454	1.18578	3.68662
ENSMUSG00000003378	Grik5	A	3.69934	1.30296	8.06769	1.39333	1.36891	3.21578	1.39442	1.39516	1.2089	1.77425
ENSMUSG00000003379	Cd79a	A	4.7713	1.58441	4.40058	1.37874	0.424098	4.87254	1.37408	6.09177	1.06938	0.819483
ENSMUSG00000003380	Rabac1	A	21.1034	1.05131	10.0577	1.34186	2.82412	18.7778	1.17889	10.1419	1.18121	3.78139
ENSMUSG00000003382	Etv3	A	23.4935	1.04784	12.6135	1.09711	-0.153018	22.0373	1.07748	17.289	1.08402	0.213378
ENSMUSG00000003402	Prkcsh	A	3.63237	1.10749	16.0232	1.1269	4.19928	22.0752	1.17253	15.3108	1.24627	4.27159
ENSMUSG00000003411	Rab3b	A	12	1.34841	17.4935	1.02595	2.01535	2.94333	1.27109	1.80054	1.19415	2.36219
ENSMUSG00000003420	Fcgrt	A	7.87857	1.22494	7.24497	1.37013	4.77286	11.1758	1.16396	23.8207	1.1107	4.89557
ENSMUSG00000003421	Nosip	A	5.10321	1.40851	2.43948	1.08722	1.31051	5.43874	1.20098	18.1388	1.18219	1.89978
ENSMUSG00000003423	Pih1d1	A	6.40421	1.16913	9.96878	1.20798	2.28066	15.2991	1.18929	13.0473	1.19802	2.26702
ENSMUSG00000003429	Rps11	A	17.2417	1.16437	15.627	1.15859	6.72825	15.9012	1.08406	12.0702	1.18507	6.1559
ENSMUSG00000003435	Supt5h	A	0.0516855	1.2585	20.0607	1.10869	2.67859	14.432	1.05715	14.0419	1.1877	3.03257
ENSMUSG00000003437	Paf1	A	7.81278	1.03741	8.07661	1.3117	2.2332	11.8293	1.17682	11.4994	1.33673	2.28904
ENSMUSG00000003438	Timm50	A	6.65025	1.02547	18.0628	1.29147	3.836	16.8024	1.41199	12.2093	1.66491	3.84662
ENSMUSG00000003444	Med29	A	5.8177	1.09574	10.8389	1.06843	3.17466	16.0897	1.29439	9.4192	1.14795	2.90989
ENSMUSG00000003458	Ncstn	A	6.76359	1.11907	7.73216	1.05535	2.61365	3.70843	1.16493	20.184	1.14425	2.83105
ENSMUSG00000003484	Cyp4f18	A	5.88789	1.83276	9.9702	1.17879	0.86036	3.32742	2.01385	23.8723	1.20925	1.31926
ENSMUSG00000003500	Impdh1	A	4.93984	1.29624	4.88551	1.25853	1.81053	4.23457	1.57591	1.31514	1.53935	2.31922
ENSMUSG00000003518	Dusp3	A	15.9339	1.14483	9.44191	1.42418	3.23046	9.84941	1.13473	6.20611	1.16621	3.05795
ENSMUSG00000003527	Dgcr14	A	3.02331	1.18613	22.3033	1.11163	0.601066	2.56884	1.15514	17.4334	1.13511	1.41626
ENSMUSG00000003528	Slc25a1	A	12.1921	1.09579	0.364406	1.29489	5.04211	15.7757	1.21569	15.3379	1.30134	4.24213
ENSMUSG00000003546	Klc4	A	15.3704	1.17948	10.4583	1.27766	2.19684	15.7967	1.21366	11.3353	1.3137	2.60435
ENSMUSG00000003549	Ercc1	A	3.58254	1.33713	14.4396	1.36858	0.0194048	1.81433	1.2436	14.4971	1.31593	0.593463
ENSMUSG00000003573	Homer3	A	23.2186	1.4214	8.4003	1.30581	-0.344246	5.37957	1.54392	11.0182	1.37103	0.369107
ENSMUSG00000003575	Crtc1	A	1.9997	1.29808	6.86705	1.2545	-0.148596	3.51637	1.17187	8.18455	1.14783	0.0667491
ENSMUSG00000003581	Rnf215	A	20.2493	1.20698	14.2227	1.03453	0.865711	17.461	1.12763	13.0238	1.45753	0.872108
ENSMUSG00000003604	Aven	A	18.2126	1.22242	20.277	1.31012	1.62819	16.6465	1.20376	17.2724	1.07718	1.40728
ENSMUSG00000003660	Snrnp200	A	4.27823	1.20853	21.7233	1.086	3.94441	5.01744	1.07178	13.4994	1.04867	4.41125
ENSMUSG00000003662	Ciao1	A	6.40099	1.23957	2.98757	1.11246	3.11282	8.94035	1.13654	10.2525	1.12639	3.20306
ENSMUSG00000003680	Taf6l	A	2.49664	1.23876	21.0617	1.23837	0.187523	15.6156	1.14762	13.7014	1.3651	0.530587
ENSMUSG00000003731	Kpna6	A	18.8978	1.20869	16.6202	1.09249	3.28128	16.6046	1.13873	13.0587	1.18425	3.8309
ENSMUSG00000003746	Man1a	A	19.8237	1.09839	3.64623	1.15762	4.32586	23.0466	1.07614	5.04744	1.23267	4.2363
ENSMUSG00000003752	Itpkc	A	0.652746	1.22051	22.9182	1.15948	1.55657	3.35663	1.22202	20.3059	1.0435	1.82469
ENSMUSG00000003778	Brd8	A	1.6599	1.29898	1.09311	1.14145	0.588056	3.63066	1.30896	3.69635	1.06557	0.833332
ENSMUSG00000003808	Farsa	A	18.7414	1.21191	18.08	1.40292	1.4399	18.0053	1.43028	16.3047	1.4639	1.65296
ENSMUSG00000003809	Gcdh	A	11.3766	1.05918	11.1464	1.18385	3.96717	16.79	1.35893	15.4236	1.47135	3.54841
ENSMUSG00000003810	Mast2	A	3.12985	1.14723	21.532	1.15967	1.31859	0.961572	1.17993	6.53294	1.07177	2.37285
ENSMUSG00000003812	Dnase2a	A	5.22181	1.2443	2.3046	1.43545	1.75291	7.40245	1.45444	23.5778	1.25456	1.14705
ENSMUSG00000003813	Rad23a	A	10.0394	1.20333	12.4087	1.1697	1.96065	17.924	1.16451	14.4625	1.22808	2.07598
ENSMUSG00000003847	Nfat5	A	0.629886	1.31073	20.7755	1.24012	0.594066	2.95319	1.4745	6.53604	1.15893	0.866892
ENSMUSG00000003848	Nob1	A	17.9819	1.24389	16.9732	1.43189	0.308976	17.6473	1.35983	12.453	1.35126	0.878651
ENSMUSG00000003849	Nqo1	A	9.70817	1.39839	8.61501	1.48419	5.56995	20.9588	1.13033	18.063	1.73505	5.07852
ENSMUSG00000003868	Ruvbl2	A	21.3608	1.16426	15.261	1.5205	2.95074	17.8692	1.36915	14.514	1.41764	3.30349
ENSMUSG00000003873	Bax	A	2.32793	1.42886	14.7594	1.09872	2.01902	14.0124	1.16162	12.3632	1.23117	2.35939
ENSMUSG00000003882	Il7r	A	4.1416	1.15354	9.66228	1.41197	0.658064	5.09426	1.5042	6.39906	1.54118	0.66888
ENSMUSG00000003923	Tfam	A	10.2151	1.08969	10.1637	1.14555	2.65516	12.4263	1.40259	12.0877	1.33683	2.31861
ENSMUSG00000003929	Zfp81	A	1.73009	1.24726	0.71331	1.22811	0.78009	10.0066	1.26677	15.9136	1.08069	0.586604
ENSMUSG00000003955	Fam162a	A	16.4801	1.19738	9.08775	1.12888	4.80357	16.3484	1.33322	13.8337	1.1612	4.11116
ENSMUSG00000003970	Rpl8	A	1.05075	1.16573	15.6798	1.58314	5.83428	20.1057	1.31398	15.5358	1.49661	6.21452
ENSMUSG00000003992	Ssbp2	A	3.37708	1.26635	4.00818	1.11493	0.407655	6.44493	1.51343	4.913	1.42117	0.625253
ENSMUSG00000004018	Fancl	A	10.4874	1.3863	6.31006	1.2917	1.62955	9.93495	1.32288	5.58505	1.24999	1.27591
ENSMUSG00000004032	Gstm5	A	5.58777	1.05058	22.9526	2.59862	5.9277	9.26595	1.13749	20.3101	2.7984	5.64797
ENSMUSG00000004044	Ptrf	A	0.940558	1.31976	7.62799	1.59315	1.89253	4.1454	1.45144	6.99559	1.27461	2.89868
ENSMUSG00000004054	Map3k11	A	1.74867	1.49016	5.31138	1.26511	0.148956	23.4022	1.20195	5.75963	1.0892	0.850847
ENSMUSG00000004056	Akt2	A	10.6173	1.06029	12.2423	1.10429	2.942	14.709	1.10298	17.3784	1.20687	2.59664
ENSMUSG00000004069	Dnaja3	A	14.6624	1.11204	14.1871	1.25161	4.45616	16.8192	1.30885	11.4066	1.16302	4.20237
ENSMUSG00000004070	Hmox2	A	8.09739	1.08612	15.7157	1.30515	3.32559	2.94622	1.07555	2.65811	1.13314	3.29689
ENSMUSG00000004096	Cwc15	A	10.3804	1.08496	19.7246	1.02764	4.33566	9.82891	1.1287	11.471	1.07699	4.18668
ENSMUSG00000004099	Dnmt1	A	2.47269	1.25689	12.4168	1.08662	2.88137	16.3787	1.15109	14.8221	1.44783	3.13339
ENSMUSG00000004127	Rg9mtd2	A	20.0556	1.39181	13.5609	1.2568	0.680676	18.0672	1.35283	16.2831	1.31559	1.21112
ENSMUSG00000004151	Etv1	A	14.0952	1.26143	12.7335	1.22174	1.36249	6.07734	1.19106	4.08898	1.08812	1.55258
ENSMUSG00000004187	Kifc2	A	21.163	1.63726	16.9488	1.54639	1.23062	19.7415	1.44824	17.0226	1.6769	1.43858
ENSMUSG00000004207	Psap	A	3.89608	1.08574	7.79507	1.28797	5.64136	2.478	1.10222	0.510413	1.03827	5.74174
ENSMUSG00000004221	Ikbkg	A	22.9537	1.32719	20.9077	1.30148	2.21721	23.1474	1.15276	20.2779	1.40581	2.52764
ENSMUSG00000004233	Wars2	A	5.74077	1.15913	2.20753	1.1124	1.12653	20.1537	1.15511	21.819	1.07535	1.48728
ENSMUSG00000004263	Atn1	A	4.096	1.25838	10.8718	1.0953	-1.83014	4.1388	1.43209	8.87888	1.17376	-0.361506
ENSMUSG00000004266	Ptpn6	A	2.48391	1.10666	15.8721	1.13467	3.49441	0.636709	1.26817	21.7732	1.13675	3.56529
ENSMUSG00000004268	Emg1	A	22.0556	1.1081	9.3733	1.08393	2.47889	18.908	1.22531	13.3464	1.41566	1.9485
ENSMUSG00000004285	Atp6v1f	A	4.86843	1.16297	6.57959	1.1112	5.56251	20.0209	1.11358	14.7161	1.19296	5.93778
ENSMUSG00000004317	Clcn5	A	20.9029	1.39369	20.6388	1.21672	2.6075	4.27673	1.47257	3.50161	1.0779	3.55311
ENSMUSG00000004319	Clcn3	A	18.9723	1.25187	19.0577	1.29816	1.35102	22.8759	1.39902	21.6596	1.43524	1.59008
ENSMUSG00000004341	Gpx6	A	15.2501	1.48673	8.29433	3.04416	4.40084	12.368	1.80288	8.2966	1.78201	3.02012
ENSMUSG00000004356	Utp20	A	15.7142	1.27358	16.6287	1.28118	3.03804	16.452	1.41745	13.9541	1.37154	2.96478
ENSMUSG00000004364	Cul3	A	7.98883	1.1471	4.7584	1.08589	2.45811	8.21745	1.1675	6.27572	1.23195	2.61461
ENSMUSG00000004383	Large	A	6.38573	1.15905	3.60336	1.30106	1.28235	6.32885	1.42404	3.62951	1.31605	1.55534
ENSMUSG00000004393	Ddx56	A	9.50474	1.18375	18.9728	1.20103	2.43755	14.5941	1.23324	14.2089	1.41883	2.38653
ENSMUSG00000004394	Tmed4	A	3.21997	1.03445	3.95129	1.38049	3.89175	6.85015	1.07318	2.73857	1.27534	4.00767
ENSMUSG00000004451	Ralb	A	23.779	1.03575	16.4842	1.02394	3.46359	14.4621	1.27032	11.6488	1.12329	3.96114
ENSMUSG00000004455	Ppp1cc	A	11.0788	1.17963	10.3559	1.15451	3.48703	9.96448	1.25406	7.92483	1.14493	3.55304
ENSMUSG00000004462	Tbccd1	A	18.4009	1.28332	21.8384	1.26829	1.95363	14.9099	1.21325	17.5065	1.20804	1.65473
ENSMUSG00000004530	Coro1c	A	5.03759	1.29651	4.22694	1.1273	3.88689	5.74207	1.20221	4.00233	1.29823	4.04227
ENSMUSG00000004535	Tax1bp1	A	8.33501	1.1661	4.46379	1.23135	3.91921	7.86493	1.19789	3.94394	1.2249	4.15003
ENSMUSG00000004552	Ctse	A	5.42288	1.99471	7.67535	1.88314	1.0844	2.19167	2.63612	4.02063	1.69541	0.97149
ENSMUSG00000004558	Ndrg2	A	12.9739	1.2581	11.9383	1.3267	4.69377	14.0659	1.14956	16.0693	1.31463	4.4223
ENSMUSG00000004561	Mettl17	A	23.2888	1.12173	16.2971	1.09009	0.66722	17.4577	1.23858	14.4651	1.21534	0.704706
ENSMUSG00000004562	Arhgef40	A	2.53067	1.47955	2.76177	1.22618	0.909921	3.31231	1.20721	18.301	1.10426	1.26233
ENSMUSG00000004567	Mcoln1	A	11.1889	1.37099	8.75298	1.37673	1.67988	14.0301	1.33416	12.9865	1.32365	1.81269
ENSMUSG00000004568	Arhgef18	A	22.6274	1.38932	20.1839	1.3045	0.927208	23.6646	1.3807	21.3233	1.27883	1.30971
ENSMUSG00000004591	Pkn2	A	5.02131	1.06432	1.45441	1.06073	2.7208	9.25959	1.10395	7.35543	1.23307	2.73844
ENSMUSG00000004610	Etfb	A	2.70902	1.13519	9.32208	1.34344	4.78894	17.961	1.44384	12.2448	1.32516	4.77127
ENSMUSG00000004626	Stxbp2	A	6.16248	1.36088	22.6863	1.1063	1.77054	5.10129	1.18657	22.25	1.32101	1.9815
ENSMUSG00000004642	Slbp	A	5.10666	1.12971	9.25158	1.31446	2.3005	11.6895	1.34177	11.0057	1.33668	2.39234
ENSMUSG00000004655	Aqp1	A	6.49472	1.19314	5.88311	1.05549	4.5597	7.52384	1.19984	20.7961	1.1539	4.76145
ENSMUSG00000004661	Arid3b	A	2.73774	1.26021	3.01419	1.08763	-0.574502	2.41045	1.2186	0.530284	1.16302	0.663298
ENSMUSG00000004667	Polr2e	A	6.3002	1.30527	11.9202	1.47426	2.87912	11.7557	1.12558	14.1938	1.34598	2.7747
ENSMUSG00000004677	Myo9b	A	5.2	1.29252	7.15777	1.22587	2.04197	5.85309	1.28999	4.11419	1.12773	2.31141
ENSMUSG00000004698	Hdac9	A	8.67615	1.08982	14.5468	1.09632	1.0134	23.2828	1.14075	1.56689	1.18308	1.08627
ENSMUSG00000004707	Ly9	A	21.3771	1.12289	10.3467	1.121	2.50536	3.09617	1.26434	1.24203	1.40897	2.3987
ENSMUSG00000004709	Cd244	A	8.0985	1.22218	5.67027	1.29336	1.26569	3.65933	1.54647	2.61858	1.43375	1.31527
ENSMUSG00000004730	Emr1	A	21.8248	1.15678	19.2502	1.06668	5.10531	1.84672	1.42022	23.5931	1.44014	5.20325
ENSMUSG00000004768	Rab23	A	10.0969	1.25546	13.9196	1.44196	1.08924	8.3554	1.25319	5.1648	1.15846	0.873925
ENSMUSG00000004771	Rab11a	A	12.0547	1.01914	22.8308	1.06137	3.13558	6.28671	1.09403	4.61059	1.22077	3.29759
ENSMUSG00000004788	Eif2b2	A	1.84141	1.10133	22.1481	1.158	2.54541	15.9988	1.14658	13.2412	1.22559	2.69645
ENSMUSG00000004789	Dlst	A	15.4652	1.19114	11.835	1.24658	4.2195	16.3305	1.29207	11.3776	1.41211	3.97691
ENSMUSG00000004798	Ulk2	A	20.7551	1.06305	6.9391	1.1835	3.11922	6.68499	1.11757	4.35266	1.26201	3.0603
ENSMUSG00000004815	Dgkq	A	3.2003	1.07529	10.9655	1.10377	1.10299	8.96692	1.0706	12.7008	1.25293	1.45514
ENSMUSG00000004837	Grap	A	4.64692	1.09839	2.86006	1.08005	2.39574	1.07375	1.0685	0.983128	1.14152	2.65974
ENSMUSG00000004843	Chmp2b	A	0.813965	1.12904	21.8273	1.21823	4.091	23.5777	1.18816	21.3509	1.3445	3.71437
ENSMUSG00000004846	Plod3	A	20.5142	1.1459	17.6344	1.41269	3.42573	19.6159	1.23977	0.0938072	1.00894	3.3645
ENSMUSG00000004849	Ap1s1	A	12.8197	1.37216	5.9637	1.04783	3.88449	12.0791	1.21177	10.1342	1.17845	3.44275
ENSMUSG00000004865	Srpk1	A	18.5995	1.3039	13.2669	1.20268	1.74193	19.2743	1.15517	11.6536	1.25288	1.78451
ENSMUSG00000004880	Lbr	A	17.4748	1.15682	23.3099	1.10449	2.81287	17.3112	1.48847	15.2018	1.0986	3.21837
ENSMUSG00000004891	Nes	A	21.222	1.35281	5.62936	1.61947	1.68546	7.0781	1.30284	17.4136	1.18562	2.06519
ENSMUSG00000004895	Prcc	A	4.10011	1.22751	19.9628	1.10349	1.91565	22.1334	1.04755	15.4035	1.07109	2.40575
ENSMUSG00000004896	Rrnad1	A	22.7172	1.18799	3.88152	1.10072	-2.01736	14.2105	1.00961	13.839	1.48652	-1.56493
ENSMUSG00000004929	Thop1	A	4.99393	1.09898	0.138465	1.10043	2.5985	17.8675	1.47378	15.6452	1.19874	2.7048
ENSMUSG00000004934	Pias4	A	4.5173	1.43667	7.69425	1.36658	0.259125	23.2852	1.04253	12.6541	1.14042	0.749124
ENSMUSG00000004936	Map2k1	A	17.2946	1.09048	0.130833	1.07337	3.59342	18.9698	1.13719	3.98537	1.04949	3.45874
ENSMUSG00000004937	Sgta	A	3.81187	1.1174	11.0163	1.09147	2.74088	20.8396	1.09529	13.8405	1.1738	2.82743
ENSMUSG00000004945	Tmem242	A	6.88164	1.10554	15.7457	1.15103	4.47411	13.0699	1.22438	14.722	1.09966	3.85488
ENSMUSG00000004947	Dtx2	A	2.1464	1.41457	5.68808	1.22032	-1.01057	0.597211	1.34553	1.76777	1.10384	-0.106758
ENSMUSG00000004952	Rasa4	A	6.80339	1.18247	8.8208	1.392	0.722484	2.82046	1.54136	23.8958	1.42701	0.954106
ENSMUSG00000004980	Hnrnpa2b1	A	1.27523	1.07974	6.30923	1.07438	1.19824	5.86387	1.13135	11.0708	1.12104	1.17924
ENSMUSG00000004994	Ccdc130	A	22.9045	1.32206	20.6267	1.26828	0.374355	23.2626	1.26441	17.712	1.32754	0.490763
ENSMUSG00000005034	Prkacb	A	12.0708	1.25747	6.79771	1.33151	3.03194	9.83823	1.33498	5.70075	1.43827	3.03857
ENSMUSG00000005043	Sgsh	A	2.53384	1.11644	11.9402	1.21147	3.17436	4.14192	1.26338	2.59217	1.03185	3.51538
ENSMUSG00000005054	Cstb	A	11.5761	1.19219	22.8426	1.44454	6.22956	5.5373	1.22884	4.18894	1.71894	5.7406
ENSMUSG00000005057	Sh2b2	A	3.17024	1.63967	12.7963	1.17469	-0.274862	23.983	1.63558	2.22419	1.29382	0.183667
ENSMUSG00000005069	Pex5	A	0.350131	1.06324	7.9932	1.10917	4.18367	18.8762	1.17347	13.1866	1.07504	4.10088
ENSMUSG00000005078	Jkamp	A	12.222	1.20763	11.8891	1.20468	3.01241	9.01705	1.14416	1.1825	1.05676	2.58913
ENSMUSG00000005102	Eif2ak4	A	5.37016	1.10001	3.75112	1.10953	1.45016	1.04179	1.11617	1.82133	1.16002	1.54704
ENSMUSG00000005103	Wdr1	A	6.89456	1.0623	3.70409	1.25202	4.27018	4.23907	1.28555	3.78879	1.47933	4.1635
ENSMUSG00000005142	Man2b1	A	5.22871	1.05226	8.88117	1.27036	3.69337	23.8733	1.10543	8.07113	1.02891	3.90893
ENSMUSG00000005150	Wdr83	A	13.8457	1.10462	12.7941	1.30277	1.14525	14.9618	1.13574	14.2743	1.5219	0.952589
ENSMUSG00000005161	Prdx2	A	11.5676	1.01369	11.5233	1.43646	4.62735	13.8249	1.49734	12.4289	1.40529	4.08968
ENSMUSG00000005198	Polr2a	A	1.87834	1.0462	9.21816	1.27273	1.9401	2.91627	1.35059	3.37867	1.19467	2.74655
ENSMUSG00000005204	Senp3	A	12.8275	1.12201	16.5925	1.27631	1.02887	13.4581	1.07049	16.5353	1.2151	1.00496
ENSMUSG00000005262	Ufd1l	A	20.632	1.11219	23.3474	1.23936	1.10928	16.4039	1.09745	17.6891	1.13716	0.921389
ENSMUSG00000005267	Zfp287	A	9.98453	1.08255	5.55363	1.33142	0.320366	1.47605	1.14145	5.94622	1.21997	0.532466
ENSMUSG00000005299	Letm1	A	20.4065	1.08008	12.3896	1.28347	2.91915	19.4232	1.32839	12.9144	1.48088	2.71098
ENSMUSG00000005338	Cadm3	A	1.6845	1.08507	20.6346	1.48307	3.49706	4.61325	1.12642	20.3499	2.00136	4.22188
ENSMUSG00000005360	Slc1a3	A	23.7313	1.19404	10.4549	1.42189	1.60178	4.80007	1.54306	2.83774	1.58217	1.64117
ENSMUSG00000005362	Crbn	A	7.40252	1.24102	7.38016	1.09389	1.26987	6.17688	1.14209	5.05768	1.07964	1.54267
ENSMUSG00000005370	Msh6	A	0.778805	1.16708	3.89358	1.12634	2.03872	12.1855	1.26372	10.8403	1.41532	2.23081
ENSMUSG00000005371	Fbxo11	A	3.60782	1.13159	5.96893	1.23854	2.24963	4.38861	1.22735	5.62373	1.19733	2.04548
ENSMUSG00000005373	Mlxipl	A	22.5962	1.16551	12.5541	1.16635	1.62257	22.9027	1.47332	18.8455	1.29356	1.78317
ENSMUSG00000005413	Hmox1	A	7.12637	1.07472	10.2854	1.3334	3.22783	0.921779	1.27381	19.1899	1.01678	3.97604
ENSMUSG00000005417	Mprip	A	2.27355	1.28642	21.7732	1.29525	2.64162	2.54733	1.12269	22.4045	1.08725	2.81183
ENSMUSG00000005442	Cic	A	3.2877	1.16522	5.23912	1.02359	-0.475064	0.53535	1.30459	20.5486	1.31494	0.536817
ENSMUSG00000005465	Il27ra	A	9.5753	1.09391	12.9239	1.34774	1.44571	5.60216	1.20487	3.08547	1.06154	1.82178
ENSMUSG00000005469	Prkaca	A	23.2624	1.34734	20.8565	1.39356	4.39239	20.5296	1.27747	17.5901	1.39241	4.34117
ENSMUSG00000005481	Ddx39	A	19.072	1.24727	14.2087	1.346	1.79779	19.008	1.34545	15.4439	1.30102	2.00951
ENSMUSG00000005501	Usp40	A	16.5567	1.09913	15.159	1.08541	1.76818	8.70482	1.22482	5.64932	1.10836	2.28837
ENSMUSG00000005506	Celf1	A	15.9825	1.08954	16.5286	1.02681	2.23399	18.4137	1.10785	9.75078	1.1018	2.17908
ENSMUSG00000005533	Igf1r	A	5.50777	1.11849	5.76149	1.26838	1.84461	3.88983	1.37501	3.35223	1.40721	2.0168
ENSMUSG00000005534	Insr	A	6.00028	1.23766	6.50077	1.1638	3.38493	6.2495	1.21674	3.22285	1.27821	3.43203
ENSMUSG00000005540	Fcer2a	A	5.80752	1.52239	7.02182	1.50233	1.24082	1.35475	1.23274	16.7556	1.16564	1.71405
ENSMUSG00000005566	Trim28	A	5.34018	1.14321	18.0785	1.0259	2.43796	13.1072	1.07353	13.6626	1.08635	2.71796
ENSMUSG00000005575	Ube2m	A	19.9865	1.05811	1.54869	1.28716	2.23317	13.7548	1.24285	13.1596	1.28158	1.79338
ENSMUSG00000005583	Mef2c	A	5.65973	1.18218	9.31391	1.13163	1.36339	7.31964	1.4564	6.50392	1.26463	1.58519
ENSMUSG00000005609	Ctr9	A	20.6607	1.27661	18.7778	1.02311	2.49211	0.394836	1.14682	14.0625	1.06201	2.79569
ENSMUSG00000005610	Eif4g2	A	16.3262	1.14245	7.5334	1.09958	3.49814	16.1055	1.09096	7.97925	1.11383	3.56705
ENSMUSG00000005615	Pcyt1a	A	14.6606	1.35808	11.6794	1.46953	4.20573	14.2165	1.34155	13.9115	1.49883	3.88429
ENSMUSG00000005621	Zfp592	A	1.19456	1.24262	20.6528	1.08259	1.17209	2.26417	1.23035	0.858649	1.02037	1.27918
ENSMUSG00000005625	Psmd4	A	2.29797	1.30536	20.8265	1.32454	3.41092	20.6689	1.18614	15.4356	1.2681	3.32686
ENSMUSG00000005628	Tmod4	A	22.0518	2.63908	23.7289	1.34515	-1.5905	14.2228	1.46904	0.623295	1.17844	-1.10175
ENSMUSG00000005656	Snx6	A	18.1351	1.12194	9.08774	1.08823	3.70984	12.8492	1.05577	8.03858	1.16234	3.91628
ENSMUSG00000005667	Mthfd2	A	22.6323	2.02352	22.9225	1.45547	2.81455	22.9669	1.57547	21.8742	1.34745	3.02225
ENSMUSG00000005672	Kit	A	12.631	1.37893	10.5689	1.13302	2.91091	11.3835	1.08245	8.29136	1.10434	3.07977
ENSMUSG00000005682	Pan2	A	2.82617	1.15636	20.1012	1.29333	1.76922	23.3411	1.12581	18.7326	1.32363	2.28493
ENSMUSG00000005683	Cs	A	22.0768	1.22307	18.7681	1.42542	4.02095	22.8706	1.20409	18.7553	1.45687	4.8935
ENSMUSG00000005686	Ampd3	A	3.74034	1.18638	3.48148	1.36495	0.305011	0.734231	1.25604	0.78796	1.32359	0.529888
ENSMUSG00000005687	Bcas2	A	10.4558	1.08772	16.851	1.10171	1.69015	10.6811	1.23268	13.4882	1.2053	1.44344
ENSMUSG00000005698	Ctcf	A	22.1591	1.15052	11.6428	1.07809	2.3768	1.34358	1.06756	10.9701	1.13951	2.31494
ENSMUSG00000005699	Pard6a	A	0.0482252	1.34398	11.9003	1.29763	1.2107	16.0035	1.19467	14.5327	2.26475	1.62415
ENSMUSG00000005732	Ranbp1	A	17.338	1.18244	15.6193	1.31899	3.44486	14.5128	1.3394	11.7225	1.45363	3.42312
ENSMUSG00000005779	Psmb4	A	10.5638	1.14113	3.49382	1.08162	4.75968	16.8566	1.21546	14.4351	1.27187	4.60627
ENSMUSG00000005802	Slc30a4	A	14.7027	1.13576	17.2712	1.24411	2.81968	8.32946	1.09351	11.2738	1.08246	3.37891
ENSMUSG00000005803	Sqrdl	A	11.7442	1.23598	16.2088	1.04559	5.69074	15.1779	1.20756	23.2329	1.13116	5.51196
ENSMUSG00000005804	Pldn	A	11.7888	1.06108	16.6337	1.12052	1.41339	14.8903	1.09504	16.8556	1.05846	2.07757
ENSMUSG00000005813	Metap1	A	16.286	1.13293	17.4178	1.17062	3.27558	15.9897	1.1892	12.3665	1.23639	3.18666
ENSMUSG00000005824	Tnfsf14	A	20.0974	1.34173	1.15856	3.42166	0.682989	1.63542	1.63592	0.462516	1.66077	0.469588
ENSMUSG00000005836	Gata6	A	22.9941	1.22093	16.5491	1.09559	0.663394	0.531537	1.19885	19.2014	1.16644	0.926559
ENSMUSG00000005846	Rsl1d1	A	13.6452	1.20027	13.4821	1.2213	3.23628	14.3383	1.34498	12.9153	1.29262	3.11049
ENSMUSG00000005871	Apc	A	0.370261	1.04833	0.886042	1.10357	1.66656	3.45011	1.17796	4.55143	1.14085	1.65886
ENSMUSG00000005873	Reep5	A	13.6275	1.05282	14.9529	1.13645	3.99239	6.18996	1.23481	6.10296	1.23477	3.96457
ENSMUSG00000005881	Ergic3	A	3.19012	1.15882	19.8752	1.19242	4.31445	22.7627	1.12669	20.6603	1.11058	4.50679
ENSMUSG00000005882	Uqcc	A	13.9436	1.23832	10.2105	1.21235	4.1911	13.3372	1.42466	11.6246	1.16841	3.52608
ENSMUSG00000005886	Ncoa2	A	5.38227	1.33403	4.65822	1.31587	1.7736	5.50711	1.21754	4.61473	1.29334	1.87596
ENSMUSG00000005893	Nr2c2	A	5.129	1.28603	1.67411	1.13226	1.10121	5.45105	1.45344	2.42352	1.23471	1.21025
ENSMUSG00000005897	Nr2c1	A	8.21202	1.22228	13.6883	1.12225	0.854094	5.79488	1.13242	22.5632	1.10395	0.905929
ENSMUSG00000005899	Smpd4	A	1.15116	1.1339	19.594	1.16268	1.41453	6.32011	1.04104	15.6793	1.29102	1.56787
ENSMUSG00000005907	Pex1	A	18.3621	1.21508	15.4476	1.20304	0.793867	16.8693	1.19651	14.5316	1.30359	0.945304
ENSMUSG00000005936	Kctd20	A	6.98959	1.12681	7.77587	1.19055	1.79583	8.3275	1.18728	4.16776	1.12074	2.37936
ENSMUSG00000005950	P2rx5	A	20.3273	1.28707	16.4647	1.14945	0.235933	16.3159	1.26693	17.3678	1.33686	0.895879
ENSMUSG00000005981	Trap1	A	14.2844	1.04556	11.362	1.11588	5.01624	17.9739	1.14475	13.482	1.20523	4.68952
ENSMUSG00000005986	Ankrd13d	A	1.2332	1.07197	17.8175	1.83246	-1.02502	22.3804	1.19237	20.2836	1.32576	-0.516411
ENSMUSG00000006005	Tpr	A	3.97001	1.16996	23.9599	1.10743	2.70086	5.45005	1.21958	8.73488	1.13712	3.02849
ENSMUSG00000006010	BC003331	A	13.4458	1.11434	19.4555	1.12235	3.25643	9.2009	1.12517	13.6344	1.08815	3.38242
ENSMUSG00000006019	Dhx34	A	1.58101	1.40851	21.3036	1.31639	0.45772	4.89289	1.17253	0.638742	1.11438	1.20271
ENSMUSG00000006021	Kptn	A	7.48281	1.12168	18.2131	1.57537	2.15918	19.5005	1.18626	19.1016	1.63862	1.9496
ENSMUSG00000006024	Napa	A	9.63409	1.02045	4.64204	1.25642	1.83143	17.1135	1.16816	12.1506	1.03703	1.75898
ENSMUSG00000006058	Snf8	A	16.3762	1.06654	14.0273	1.11331	2.64474	18.6087	1.05652	14.2659	1.15993	2.33394
ENSMUSG00000006095	Tbcb	A	1.01817	1.1746	20.5167	1.62327	4.29468	16.7663	1.13558	19.173	1.11074	4.20367
ENSMUSG00000006134	Crkl	A	20.6291	1.21629	7.02034	1.0404	1.72055	18.467	1.1388	7.80685	1.10381	1.74306
ENSMUSG00000006169	Clint1	A	23.8678	1.18033	23.4464	1.27886	1.22259	0.3516	1.37996	23.0183	1.37946	1.50976
ENSMUSG00000006191	Cdkal1	A	21.3002	1.24893	21.8658	1.28518	1.64488	19.6677	1.14044	20.3132	1.24204	1.71475
ENSMUSG00000006215	Zbtb17	A	4.10991	1.33792	9.54475	1.11286	1.56918	22.3311	1.22328	12.295	1.10114	1.62589
ENSMUSG00000006218	Fam131c	A	0.952599	2.08778	20.566	1.2082	3.11087	20.9131	1.68655	21.7616	1.61055	2.93161
ENSMUSG00000006241	Ccdc159	A	0.69955	1.04578	19.1233	1.51496	1.66301	18.5843	1.13276	17.9941	1.57902	1.4291
ENSMUSG00000006262	Mob1b	A	5.7957	1.09304	6.42884	1.31344	3.50765	0.511778	1.16737	5.7204	1.17854	3.31436
ENSMUSG00000006273	Atp6v1b2	A	3.65709	1.19354	3.11118	1.06268	3.05809	22.0836	1.09609	23.1756	1.04253	4.46526
ENSMUSG00000006276	Eps15l1	A	1.7314	1.05394	6.64984	1.08285	1.34908	23.6726	1.07037	15.6234	1.09763	1.58746
ENSMUSG00000006281	Tep1	A	4.05594	1.26495	17.6723	1.19423	2.23336	2.80954	1.24799	22.2695	1.15214	2.42317
ENSMUSG00000006288	Ttc5	A	3.51507	1.18969	15.9216	1.35524	2.30894	4.66706	1.23792	9.66118	1.0279	2.31508
ENSMUSG00000006289	Osgep	A	7.50366	1.11863	21.0319	1.24469	3.09724	15.9804	1.23898	11.524	1.14645	2.93082
ENSMUSG00000006299	Aamp	A	6.49059	1.4257	7.29668	1.35035	2.93606	14.4567	1.12635	10.789	1.13019	3.5643
ENSMUSG00000006304	Arpc2	A	12.3224	1.20055	8.66216	1.09181	5.07002	8.8916	1.13033	4.9787	1.18203	4.51158
ENSMUSG00000006307	Wbp7	A	2.10186	1.15402	6.20835	1.08071	0.060485	1.54252	1.29772	12.3683	1.0965	0.592893
ENSMUSG00000006333	Rps9	A	2.16747	1.21221	16.5618	1.36393	4.43714	19.9762	1.03208	15.0523	1.23986	5.02869
ENSMUSG00000006335	Tfpt	A	5.57589	1.20474	20.9998	1.13027	0.700146	11.9848	1.24667	12.8977	1.18072	0.814174
ENSMUSG00000006342	Susd2	A	0.686124	1.0975	10.0004	1.10957	3.3917	13.368	1.14771	10.8206	1.86616	4.0202
ENSMUSG00000006344	Ggt5	A	17.2674	1.19631	10.3445	1.58271	1.79568	22.141	1.07637	3.7658	1.3919	2.0441
ENSMUSG00000006360	Crip1	A	4.1423	1.34755	9.27398	1.16474	4.59684	2.82664	1.17634	19.8338	1.61211	5.09383
ENSMUSG00000006369	Fbln1	A	0.190363	1.68486	17.3158	1.66342	3.72245	5.34726	1.23461	13.4617	1.45441	4.46809
ENSMUSG00000006373	Pgrmc1	A	15.2661	1.06954	9.22608	1.26108	7.17283	12.5569	1.20145	7.7918	1.04269	6.84696
ENSMUSG00000006386	Tek	A	22.9924	1.29209	21.1484	1.3307	3.65902	23.6403	1.14116	20.2131	1.1575	3.97446
ENSMUSG00000006398	Cdc20	A	6.75091	1.94707	6.32571	1.78449	1.42821	5.92152	1.70713	0.203374	1.22495	2.75354
ENSMUSG00000006411	Pvrl4	A	1.87483	1.10369	17.6875	1.37362	1.78681	5.29358	1.45974	7.44274	1.41005	2.02231
ENSMUSG00000006412	Pfdn2	A	11.2414	1.32804	7.4998	1.3821	2.3745	11.5598	1.30708	7.66314	1.3819	2.18536
ENSMUSG00000006418	Rnf114	A	6.11232	1.1119	13.9216	1.05144	2.29181	6.83315	1.18143	15.7595	1.12855	1.70772
ENSMUSG00000006423	C330007P06Rik	A	13.116	1.15626	14.8681	1.11337	4.33804	10.3231	1.20255	13.0638	1.0645	3.85679
ENSMUSG00000006445	Epha2	A	0.776615	1.39792	11.5959	1.27036	1.07074	18.7272	1.12157	14.8734	1.36321	1.62797
ENSMUSG00000006463	Zdhhc24	A	23.5693	1.03541	14.1136	1.21028	0.307285	5.54214	1.02594	0.372437	1.15128	1.35526
ENSMUSG00000006464	Bbs1	A	1.90549	1.29877	22.485	1.62928	1.4892	8.20166	1.25119	15.9723	1.29228	1.8099
ENSMUSG00000006471	Ndor1	A	4.00823	1.23276	4.05585	1.05092	0.222326	2.39225	1.10609	0.318358	1.15616	0.580983
ENSMUSG00000006526	Tmem110	A	7.60753	1.15568	14.1015	1.09605	1.51041	3.55068	1.10215	19.1809	1.13632	1.33842
ENSMUSG00000006527	Sfmbt1	A	7.81275	1.23292	8.3427	1.07778	1.84381	7.37125	1.1649	10.0315	1.12539	1.79669
ENSMUSG00000006575	Rundc3a	A	23.9869	1.14045	8.51496	1.55755	2.25792	13.6769	1.17071	13.39	1.3913	2.01388
ENSMUSG00000006599	Gtf2h1	A	13.5329	1.28628	13.6946	1.07902	2.69381	12.0508	1.39057	9.70679	1.24384	2.3116
ENSMUSG00000006611	Hfe	A	21.8809	1.16744	12.2675	1.33898	2.70929	0.949134	1.09638	19.0261	1.35785	3.04824
ENSMUSG00000006673	Qrich1	A	3.35453	1.0791	23.0666	1.0859	2.25807	5.41738	1.03014	13.147	1.05717	2.43505
ENSMUSG00000006676	Usp19	A	4.38766	1.17263	5.2283	1.19821	1.8879	0.43531	1.08961	15.2922	1.08723	1.99002
ENSMUSG00000006699	Cdc42	A	16.8781	1.04328	0.818115	1.03209	5.03234	6.59074	1.1526	3.858	1.13501	4.88146
ENSMUSG00000006705	Pknox1	A	20.5414	1.26385	17.9278	1.12677	1.48795	16.3263	1.27738	14.7728	1.23396	1.35093
ENSMUSG00000006720	Zfp184	A	1.77901	1.2458	20.852	2.21801	0.73196	6.57768	1.93893	2.81302	1.90512	0.889216
ENSMUSG00000006728	Cdk4	A	12.5712	1.04791	13.9806	1.35342	2.7459	13.1089	1.36703	14.0985	1.7696	2.84362
ENSMUSG00000006731	B4galnt1	A	2.65654	1.2948	18.189	1.1713	1.97551	0.561825	1.20595	18.9698	1.3017	1.69537
ENSMUSG00000006740	Kif5b	A	15.5012	1.13782	17.9459	1.09435	2.30719	16.7565	1.15951	10.1373	1.10118	2.96152
ENSMUSG00000006763	Saal1	A	10.7831	1.06415	12.438	1.28692	1.39574	11.7284	1.16487	21.8021	1.03787	1.35412
ENSMUSG00000006782	Cnp	A	4.22574	1.35954	6.51103	1.33829	2.84022	2.47283	1.35339	5.91547	1.07649	2.7803
ENSMUSG00000006784	Ttc25	A	11.2434	1.91804	7.24708	2.9339	1.28319	10.4222	1.9513	5.7597	1.86937	1.64356
ENSMUSG00000006850	Tmco6	A	2.56019	1.36394	21.5778	1.24884	0.956059	0.138328	1.32276	21.2647	1.30808	1.51251
ENSMUSG00000006906	Stambp	A	4.11188	1.17857	1.34912	1.04112	2.07275	3.84252	1.30278	1.05827	1.20858	1.98393
ENSMUSG00000006920	Ezh1	A	1.99165	1.26214	20.2522	1.06304	2.00745	4.69511	1.3285	3.13025	1.18051	2.18802
ENSMUSG00000006930	Hap1	A	9.40622	1.23239	9.09617	1.49591	1.20868	4.52578	1.29563	10.5506	1.4799	1.26914
ENSMUSG00000006931	Leprel4	A	0.985136	1.26419	1.82055	1.70992	1.67027	5.38293	1.45193	7.05129	1.49341	2.01613
ENSMUSG00000006932	Ctnnb1	A	22.703	1.08563	4.7404	1.28583	4.03149	0.556719	1.07439	3.26116	1.26699	4.38886
ENSMUSG00000006941	Eif1b	A	18.1013	1.30697	13.7562	1.37332	5.43663	12.1713	1.18913	17.9423	1.57253	4.81441
ENSMUSG00000006958	Chrd	A	21.6576	1.25739	19.834	1.17653	0.111853	20.7583	1.17127	15.2364	1.21937	0.6639
ENSMUSG00000006998	Psmd2	A	2.34627	1.09814	20.9518	1.12739	5.26104	20.2411	1.1861	13.9974	1.12375	5.28579
ENSMUSG00000007029	Vars	A	8.9961	1.05276	16.5038	1.34402	2.50768	18.7639	1.44607	13.7515	1.32013	2.74174
ENSMUSG00000007034	Slc44a4	A	22.2049	1.64841	2.95393	1.42987	2.49773	23.4231	1.4362	3.01646	1.69339	3.04627
ENSMUSG00000007035	Msh5	A	0.332518	1.2967	10.8669	1.16981	-0.894498	15.0813	1.06646	16	1.41086	-0.371027
ENSMUSG00000007036	Abhd16a	A	5.51158	1.25306	7.12121	1.07151	2.04982	11.7562	1.05203	20.2652	1.20684	2.42446
ENSMUSG00000007038	Neu1	A	5.37249	1.24685	6.44784	1.17999	2.85444	7.42523	1.11863	19.1905	1.41649	2.85809
ENSMUSG00000007041	Clic1	A	2.5366	1.192	16.978	1.34824	3.45039	5.40229	1.13466	23.7504	1.07757	4.15369
ENSMUSG00000007050	Lsm2	A	7.00209	1.1707	16.3236	1.25768	1.1362	14.0224	1.51377	10.9048	1.42822	0.634085
ENSMUSG00000007122	Casq1	A	2.64766	2.12966	3.62817	1.86542	-0.185636	7.47658	2.44546	9.10794	1.28611	0.557071
ENSMUSG00000007207	Stx1a	A	1.30984	1.67498	19.8128	1.1115	-0.93326	0.289086	1.43573	20.641	1.21874	-0.203936
ENSMUSG00000007216	Zfp775	A	1.06133	1.42969	13.9275	1.43043	-0.116591	0.470077	1.5875	22.3051	1.47952	0.0198414
ENSMUSG00000007338	Mrpl49	A	16.4456	1.06601	3.81375	1.4496	3.19176	13.6217	1.44958	13.3356	1.47349	2.76006
ENSMUSG00000007379	Dennd2c	A	0.834506	1.18408	6.05683	1.19824	2.0382	7.04917	1.20843	5.69289	1.25378	2.30205
ENSMUSG00000007411	Mark3	A	20.3874	1.15773	16.2285	1.11519	2.76641	18.322	1.17165	13.8865	1.09793	2.63696
ENSMUSG00000007415	Gatad1	A	16.2823	1.15181	10.2956	1.10323	2.43012	10.6522	1.2461	9.50965	1.29605	2.07914
ENSMUSG00000007458	M6pr	A	9.10445	1.02894	19.7626	1.11845	4.49763	19.1529	1.02059	16.8344	1.20868	4.26798
ENSMUSG00000007476	Lrrc8a	A	3.95199	1.03803	7.48404	1.14417	2.52119	4.15565	1.17837	7.90061	1.12151	3.0236
ENSMUSG00000007564	Ppp2r1a	A	3.50754	1.26057	19.8681	1.21513	3.34658	21.8643	1.08696	18.9241	1.07085	4.0378
ENSMUSG00000007570	Fance	A	4.42466	1.17088	16.5241	1.25536	0.687558	10.5792	1.08468	16.9655	1.24741	0.642139
ENSMUSG00000007603	Dus3l	A	2.33282	1.28979	22.1935	1.24255	0.741186	23.7678	1.28846	19.9669	1.64566	1.08246
ENSMUSG00000007610	Gtpbp3	A	18.1669	1.09871	15.8066	1.43638	0.456209	21.2377	1.40583	19.7281	1.53023	0.360447
ENSMUSG00000007613	Tgfbr1	A	11.2828	1.23252	6.53104	1.12096	1.97822	9.25554	1.09225	6.28054	1.07616	2.98181
ENSMUSG00000007617	Homer1	A	18.0643	1.39994	19.3484	1.0978	1.34257	16.7916	1.3918	13.9441	1.25637	1.42676
ENSMUSG00000007655	Cav1	A	18.8847	1.3304	21.5299	1.40614	4.00753	11.0943	1.17706	2.92748	1.23341	4.18658
ENSMUSG00000007656	Arpp19	A	23.2205	1.1749	2.84274	1.09385	2.32064	0.0432171	1.07717	6.34027	1.08784	2.9061
ENSMUSG00000007659	Bcl2l1	A	0.885666	1.14032	12.7256	1.27405	1.80942	5.90517	1.25047	3.7925	1.17933	1.60817
ENSMUSG00000007670	Khsrp	A	3.20364	1.15293	2.38981	1.16494	2.0123	20.9236	1.07519	14.5532	1.25978	2.39783
ENSMUSG00000007739	Cct4	A	15.4202	1.25197	17.0168	1.20354	2.84103	15.7636	1.37417	11.8404	1.33579	2.74698
ENSMUSG00000007777	0610009B22Rik	A	21.0263	1.23796	8.04654	1.11191	3.55445	20.7125	1.26892	16.1408	1.33127	3.51172
ENSMUSG00000007815	Rhoa	A	19.8556	1.04245	15.604	1.0799	5.17343	3.73662	1.09155	1.31599	1.0454	5.06596
ENSMUSG00000007827	Ankrd26	A	22.9311	1.10396	22.9548	1.28654	2.0004	15.6708	1.19284	13.3986	1.42744	2.05515
ENSMUSG00000007833	Aldh16a1	A	3.28775	1.18803	18.2677	1.30438	1.09378	19.0492	1.22046	16.3855	1.2274	1.51004
ENSMUSG00000007837	Prrg2	A	3.0384	1.23569	23.3063	1.16959	1.18126	17.4993	1.05782	17.3118	1.37152	0.950624
ENSMUSG00000007850	Hnrnph1	A	22.4929	1.23839	5.47942	1.30806	0.622959	10.3033	1.12632	7.28831	1.1692	1.24504
ENSMUSG00000007867	1700019E19Rik	A	4.30944	1.42632	3.09766	1.3012	2.58428	6.58171	1.34877	3.12196	1.28157	2.48469
ENSMUSG00000007880	Arid1a	A	2.35103	1.32576	4.60352	1.20697	0.407547	1.84393	1.39605	4.79532	1.09463	0.777075
ENSMUSG00000007891	Ctsd	A	2.24799	1.05421	8.50702	1.20142	6.15525	1.75126	1.07006	9.24515	1.11445	6.2949
ENSMUSG00000007892	Rplp1	A	2.20971	1.07806	15.7191	1.7264	5.94118	20.2459	1.23141	14.9017	1.48694	6.23441
ENSMUSG00000007987	Rabl5	A	4.73872	1.1938	12.7049	1.20421	2.53922	6.46783	1.17257	0.519756	1.17198	2.47663
ENSMUSG00000008036	Ap2s1	A	21.1145	1.0928	23.576	1.05862	4.33104	14.9035	1.10973	10.8306	1.10592	3.73391
ENSMUSG00000008140	2310044H10Rik	A	1.15293	1.21302	14.3862	1.32072	2.71073	23.042	1.30209	17.4465	1.42507	2.28939
ENSMUSG00000008200	Fnbp4	A	0.242017	1.08828	17.6348	1.13131	1.03205	5.55537	1.10787	11.4727	1.11008	1.07432
ENSMUSG00000008206	Lass4	A	6.25064	1.19662	13.6569	1.20808	1.32336	4.64988	1.38216	7.19425	1.30192	1.24073
ENSMUSG00000008226	Scrn3	A	17.9813	1.18494	8.93508	1.12574	2.89539	18.0189	1.193	17.7182	1.0511	2.76905
ENSMUSG00000008301	Phax	A	5.82832	1.05393	7.19243	1.14019	3.65844	10.3186	1.11521	10.0734	1.2528	3.62178
ENSMUSG00000008307	1700109H08Rik	A	0.477232	1.34024	8.63009	1.10688	-1.73895	18.0117	1.04535	13.566	1.17119	-1.73468
ENSMUSG00000008318	Relt	A	4.87198	1.28524	10.1892	1.71513	0.190203	2.50229	1.70856	2.85021	1.64775	0.42342
ENSMUSG00000008333	Snrpb2	A	2.10455	1.08617	16.2027	1.30337	1.6941	9.43119	1.15809	12.9402	1.28672	1.75457
ENSMUSG00000008393	Carhsp1	A	6.54386	1.36417	5.00598	1.23635	4.17294	8.41446	1.38647	18.3933	1.12568	3.63987
ENSMUSG00000008398	Elk3	A	23.9538	1.38207	23.9116	1.21783	1.61084	1.38119	1.31017	23.6551	1.16469	1.77685
ENSMUSG00000008429	Herpud2	A	7.45019	1.20354	3.64471	1.18705	1.62927	7.45485	1.15306	4.57709	1.24279	1.83397
ENSMUSG00000008475	Arpc5	A	11.862	1.06352	9.21853	1.15878	3.68215	6.16188	1.18856	5.63178	1.30002	3.7408
ENSMUSG00000008496	Pou2f2	A	22.3036	1.46612	6.99713	1.10164	0.0544921	3.41883	1.5195	0.947239	1.28884	0.298863
ENSMUSG00000008575	Nfib	A	19.0043	1.0403	18.3689	1.05728	1.68061	3.63448	1.087	21.2177	1.1155	1.57576
ENSMUSG00000008604	Ubqln4	A	19.5938	1.34317	14.8257	1.18586	2.15531	17.6336	1.47075	15.1237	1.44694	2.30301
ENSMUSG00000008683	Rps15a	A	14.4833	1.1679	16.7244	1.40735	6.04818	12.5345	1.07474	16.0133	1.21039	5.94714
ENSMUSG00000008690	Ncaph2	A	7.01074	1.24133	15.8338	1.07007	2.14919	13.8827	1.18394	13.5767	1.16993	2.13428
ENSMUSG00000008730	Hipk1	A	23.9321	1.06476	14.3588	1.09675	2.91553	2.3607	1.15771	3.93784	1.19843	2.99529
ENSMUSG00000008734	Gprc5b	A	1.01357	1.20888	10.6472	2.96105	3.31752	8.24499	1.39896	15.2591	1.5236	3.08843
ENSMUSG00000008763	Man1a2	A	19.1374	1.07804	17.8678	1.11394	2.98764	20.4193	1.06309	5.15858	1.05412	3.12869
ENSMUSG00000008822	Acyp1	A	12.1064	1.04608	18.9041	1.27062	1.50729	16.9717	1.19605	15.8083	1.23774	1.88389
ENSMUSG00000008859	Rala	A	18.0916	1.08001	20.8538	1.16314	2.64254	12.1466	1.02557	4.60001	1.15894	2.37152
ENSMUSG00000008892	Vdac3	A	15.2064	1.16174	14.6895	1.1493	4.67266	15.5125	1.18266	12.1948	1.27285	4.47195
ENSMUSG00000008958	Vps72	A	1.51217	1.3638	12.9229	1.05146	0.0798625	2.42107	1.22661	20.527	1.05483	0.423639
ENSMUSG00000008976	Gabpa	A	5.95529	1.15108	3.63659	1.08261	2.60897	7.78148	1.14183	23.9593	1.08255	2.64966
ENSMUSG00000009030	Pdcl	A	20.2792	1.13721	20.6641	1.23163	3.09764	21.9826	1.26615	20.3577	1.42384	3.2118
ENSMUSG00000009073	Nf2	A	18.9552	1.23372	16.2624	1.18713	1.99607	17.2899	1.27304	15.4948	1.32659	2.3383
ENSMUSG00000009076	Zmat5	A	2.6869	1.35005	18.1544	1.37154	1.60235	3.78885	1.10967	21.6642	1.16539	1.81377
ENSMUSG00000009079	Ewsr1	A	13.9658	1.05733	14.9716	1.11431	0.954403	5.33662	1.08253	12.8929	1.10089	1.3582
ENSMUSG00000009090	Ap1b1	A	2.00964	1.14564	17.6321	1.07417	3.0997	20.9602	1.10144	17.1433	1.10417	3.24577
ENSMUSG00000009108	Gnat2	A	19.084	1.23418	3.12687	1.74772	0.928349	21.6933	1.53842	9.06886	1.07439	0.558113
ENSMUSG00000009112	Bcl2l13	A	3.89456	1.03464	7.17437	1.19213	2.89616	8.94569	1.09559	9.91427	1.13068	2.74622
ENSMUSG00000009145	Dqx1	A	8.89668	1.25198	14.0407	1.1908	0.909459	8.53903	1.30013	13.6475	1.1908	1.42643
ENSMUSG00000009207	Lnp	A	4.18415	1.24101	0.272615	1.24873	0.92967	9.55919	1.106	8.39298	1.06234	1.47582
ENSMUSG00000009281	Rarres2	A	6.21405	1.02975	9.75838	1.19112	4.96447	15.0557	1.1945	14.9809	1.37697	4.60523
ENSMUSG00000009292	Trpm2	A	15.7512	1.13726	14.1268	1.44788	1.16848	1.00756	1.29613	0.35053	1.07384	1.41685
ENSMUSG00000009376	Met	A	10.3364	1.18533	7.57833	1.34197	3.91572	10.0883	1.06192	2.36141	1.11125	4.22992
ENSMUSG00000009406	Elk1	A	0.798815	1.07636	19.9108	1.08766	0.841836	23.6832	1.21801	2.03969	1.18963	1.18049
ENSMUSG00000009470	Tnpo1	A	5.87804	1.15113	9.12086	1.17646	3.91037	8.43342	1.07273	5.42198	1.14137	3.98009
ENSMUSG00000009535	Rnmt	A	3.67556	1.10291	4.37497	1.10604	0.947684	5.83875	1.11915	3.95709	1.265	1.48811
ENSMUSG00000009549	Srp14	A	15.2354	1.13227	21.5745	1.45869	4.4624	13.6066	1.16559	1.67619	1.13243	3.8364
ENSMUSG00000009555	Cdk9	A	2.19142	1.22725	2.93239	1.37056	0.502779	2.25264	1.14878	10.76	1.15305	0.581168
ENSMUSG00000009563	Tor2a	A	4.61881	1.44882	23.357	1.42349	3.32488	15.9285	1.05803	15.5487	1.56492	2.97775
ENSMUSG00000009588	St6galnac1	A	15.6531	1.43817	15.238	1.82185	0.451977	6.75164	1.72409	8.54688	1.08259	0.391782
ENSMUSG00000009621	Vav2	A	6.28472	1.18031	6.02429	1.43703	2.94562	8.09895	1.12777	4.88245	1.13149	2.64343
ENSMUSG00000009630	Ppp2cb	A	7.68451	1.01057	6.07134	1.19088	3.43687	10.1845	1.10643	5.30689	1.16671	3.21858
ENSMUSG00000009640	Dmap1	A	3.91303	1.35228	17.0997	1.15913	1.92098	1.75117	1.07802	17.7643	1.24399	2.14339
ENSMUSG00000009654	Oit3	A	2.0475	1.3142	22.1336	1.11032	3.52188	23.9757	1.20145	1.80905	1.30784	3.67877
ENSMUSG00000009681	Bcr	A	23.1821	1.19581	1.47334	1.08908	2.20558	22.0788	1.19223	18.6854	1.07912	2.41769
ENSMUSG00000009733	Tfcp2	A	21.9558	1.23603	21.0099	1.20112	1.40009	2.51838	1.14319	17.2691	1.07767	1.45857
ENSMUSG00000009741	Ubp1	A	17.7299	1.11672	14.2705	1.08579	2.79795	11.7019	1.12125	8.39881	1.11132	2.46518
ENSMUSG00000009772	Nuak2	A	16.17	1.17386	13.313	1.41171	0.252647	15.4335	1.04293	18.3789	1.24353	0.530888
ENSMUSG00000009828	Ick	A	20.557	1.17842	0.321601	1.18818	0.822475	23.0297	1.14058	20.9143	1.30441	1.00423
ENSMUSG00000009863	Sdhb	A	14.9371	1.05697	9.9088	1.37993	5.69292	17.6171	1.33331	13.7418	1.4159	5.47345
ENSMUSG00000009894	Snap47	A	14.7476	1.13434	13.1378	1.30104	4.29975	16.0842	1.30889	15.7983	1.231	4.25853
ENSMUSG00000009907	Vps4b	A	5.80942	1.16208	23.4735	1.1155	2.06389	7.08992	1.1802	3.43734	1.22957	2.3265
ENSMUSG00000009927	Rps25	A	16.5749	1.1362	16.3284	1.32136	6.70998	15.7246	1.10142	13.4841	1.32799	6.59456
ENSMUSG00000009995	Taz	A	0.0444336	1.06808	19.8358	1.27374	0.403933	6.62949	1.05417	17.1935	1.21123	0.197489
ENSMUSG00000010045	Tmem115	A	2.57824	1.27511	9.11282	1.41908	1.82422	22.7393	1.15145	11.2455	1.40194	2.04949
ENSMUSG00000010047	Hyal2	A	4.25278	1.30138	10.3912	1.47491	2.13233	6.9676	1.11646	11.6856	1.1849	3.04458
ENSMUSG00000010051	Hyal1	A	20.579	1.33646	13.8008	1.10412	1.77681	15.6511	1.32785	12.5939	1.50241	2.24977
ENSMUSG00000010054	Tusc2	A	3.94364	1.0822	10.2159	1.085	2.07105	11.0654	1.33525	11.1894	1.4179	1.64818
ENSMUSG00000010057	Nprl2	A	22.7642	1.16036	10.5951	1.06849	2.91328	17.2397	1.27224	15.0726	1.46859	2.42945
ENSMUSG00000010067	Rassf1	A	21.3722	1.07576	15.6197	1.02649	-0.743874	8.12368	1.27617	8.9622	1.3271	-0.49534
ENSMUSG00000010095	Slc3a2	A	0.177283	1.13705	12.4399	1.18921	2.89508	0.232253	1.13914	14.4966	1.01828	3.09785
ENSMUSG00000010097	Nxf1	A	19.557	1.22452	2.52285	1.04889	2.22904	18.876	1.20413	16.0957	1.21104	2.18514
ENSMUSG00000010110	Stx5a	A	0.666399	1.22699	23.8686	1.38644	-0.0603641	0.588046	1.11498	20.2843	1.30949	-0.0264731
ENSMUSG00000010175	Prox1	A	2.97864	1.01249	9.86359	1.43253	2.49801	23.2139	1.19152	23.9468	1.26734	2.54519
ENSMUSG00000010205	Raver1	A	3.22471	1.12534	14.3632	1.20346	0.0559041	21.336	1.30991	17.8362	1.32734	1.23444
ENSMUSG00000010277	2610507B11Rik	A	16.0398	1.13039	15.9307	1.25255	4.06144	12.3422	1.11867	13.7579	1.1547	3.85127
ENSMUSG00000010290	AI597479	A	21.6837	1.07718	20.3311	1.14009	2.28317	12.0625	1.03341	4.20922	1.14529	2.06901
ENSMUSG00000010358	Ifi35	A	10.558	1.29886	13.6444	1.32604	3.20157	15.4382	1.15774	10.0248	1.25546	3.02809
ENSMUSG00000010362	Rdm1	A	23.9608	1.15597	15.8488	1.40835	3.00179	12.5165	1.24389	12.5472	1.14791	2.68086
ENSMUSG00000010376	Nedd8	A	16.5063	1.10255	9.67836	1.06943	5.65677	15.1402	1.18029	13.1953	1.30404	4.77584
ENSMUSG00000010392	Gosr1	A	6.2179	1.03291	21.8965	1.02447	2.8514	8.79744	1.02622	6.87271	1.03572	2.62404
ENSMUSG00000010406	Mrpl52	A	16.0989	1.10193	15.0943	1.41906	3.70282	16.9658	1.17075	16.2068	1.18163	2.95581
ENSMUSG00000010453	Kansl3	A	8.06669	1.21889	9.42891	1.16894	2.01331	9.798	1.28074	9.85879	1.12437	2.1363
ENSMUSG00000010461	Eya4	A	5.2173	1.25212	3.3408	1.14957	1.43516	5.27655	1.7239	3.99431	1.49645	1.76072
ENSMUSG00000010517	Faf1	A	14.7777	1.06227	20.459	1.20138	2.71963	15.9263	1.24042	17.506	1.12471	2.79903
ENSMUSG00000010554	Mettl16	A	20.7228	1.47021	20.8996	1.03935	1.18811	18.3097	1.38426	12.5452	1.1649	1.32942
ENSMUSG00000010660	Plcd1	A	20.0808	1.59989	21.9665	1.49248	1.44319	2.78422	1.38687	5.00219	1.08394	1.94978
ENSMUSG00000010721	Lmbr1	A	7.01358	1.09499	4.47728	1.18172	1.32804	7.33547	1.41418	3.8003	1.3424	1.67875
ENSMUSG00000010751	Tnfrsf22	A	20.727	1.57368	0.0741682	1.46841	0.350768	0.671569	1.38474	1.50093	1.13972	0.831377
ENSMUSG00000010797	Wnt2	A	10.9705	1.21173	7.47552	1.46287	3.38708	9.93134	1.30242	5.87031	1.46573	3.85373
ENSMUSG00000010911	Apip	A	12.4295	1.4541	13.1518	1.23292	3.88863	15.6398	1.21381	15.392	1.07589	4.22158
ENSMUSG00000010914	Pdhx	A	11.8244	1.25413	14.4035	1.19927	3.12009	16.7456	1.36579	12.7282	1.31275	3.44863
ENSMUSG00000011008	Mcoln2	A	7.81273	2.00193	6.92325	1.36691	1.42234	6.02646	2.02513	3.87523	1.49916	1.47951
ENSMUSG00000011096	Akt1s1	A	1.71804	1.31783	8.92206	1.09369	-1.06453	18.521	1.31085	15.3124	1.20316	-0.69526
ENSMUSG00000011114	Tbrg1	A	7.27278	1.13759	9.67147	1.29656	2.31465	5.28238	1.1981	12.9838	1.10216	2.31055
ENSMUSG00000011158	Brf1	A	6.87354	1.18482	7.81789	1.12036	1.31711	5.52659	1.12886	7.7419	1.06357	1.53527
ENSMUSG00000011254	Thg1l	A	0.183903	1.16811	21.0778	2.09222	1.47883	20.7174	1.10584	15.6403	1.14143	1.93335
ENSMUSG00000011263	Exoc3l2	A	5.3708	1.38809	10.7173	1.09865	3.30365	21.0714	1.12191	8.42019	1.18601	3.48684
ENSMUSG00000011306	Sugp1	A	3.21372	1.17823	10.1711	1.08693	1.59387	5.0411	1.1219	14.374	1.17333	1.77594
ENSMUSG00000011382	Dhdh	A	11.2264	1.21089	8.7264	1.25138	3.70126	12.5809	1.21015	17.3836	1.17899	3.38135
ENSMUSG00000011427	Zfp790	A	20.8442	1.18027	20.2979	1.2526	1.33208	22.9183	1.04559	16.5418	1.2988	1.25038
ENSMUSG00000011658	Fuz	A	2.45663	1.07295	19.1476	1.30999	0.074782	23.8181	1.01441	18.6625	1.44385	-0.0198542
ENSMUSG00000011752	Pgam1	A	19.0302	1.19003	12.9101	1.34155	5.22812	19.5062	1.28849	12.7795	1.48086	4.96388
ENSMUSG00000011832	Evi5l	A	1.61211	1.39624	23.7147	1.20269	0.474862	4.2286	1.14709	21.7144	1.19766	1.00922
ENSMUSG00000011877	Git1	A	2.49531	1.48486	11.6552	1.06602	0.275677	4.5713	1.31179	14.0821	1.03755	1.13055
ENSMUSG00000011958	Bnip2	A	15.7451	1.27429	13.2597	1.3279	1.49539	11.3444	1.10178	11.4282	1.33569	1.45938
ENSMUSG00000011960	Ccnt1	A	19.6232	1.22007	4.6559	1.06583	1.09936	12.1557	1.0702	8.74618	1.15429	1.10763
ENSMUSG00000012017	Scarf2	A	4.11173	1.05139	19.95	1.26975	-1.24155	0.198974	1.20254	1.9072	1.2891	-0.558146
ENSMUSG00000012076	Brms1l	A	21.521	1.24778	21.2199	1.2724	1.48454	20.1427	1.11133	18.9442	1.05612	2.09824
ENSMUSG00000012114	Med15	A	2.65564	1.30815	3.03339	1.08753	0.865868	1.02059	1.39389	23.8356	1.15803	1.18675
ENSMUSG00000012117	Dhdds	A	14.2022	1.03833	0.761961	1.17553	2.72662	21.9753	1.07564	20.0161	1.25256	2.28898
ENSMUSG00000012296	Tjap1	A	3.35084	1.40937	3.48227	1.18071	0.186946	0.305168	1.25289	3.27628	1.04552	0.651648
ENSMUSG00000012422	Tmem167	A	18.7575	1.23582	19.9988	1.20882	1.11901	19.8372	1.06073	17.8913	1.1576	0.845607
ENSMUSG00000012429	2810021B07Rik	A	1.09218	1.18389	3.00732	1.07259	-1.03891	5.03432	1.2023	11.0773	1.03731	-1.0542
ENSMUSG00000012443	Kif11	A	8.22589	1.284	4.93684	1.75341	3.33564	4.2934	1.42265	5.50112	1.41169	3.54762
ENSMUSG00000012535	Tnpo3	A	18.1851	1.23617	17.1	1.25343	2.18971	16.5387	1.12736	13.4006	1.11358	2.02381
ENSMUSG00000012609	Ttll5	A	6.57399	1.11418	4.26354	1.32506	1.09428	15.1975	1.17264	5.85544	1.10605	1.32507
ENSMUSG00000012640	Zfp715	A	0.416844	1.11919	7.90299	1.07055	1.41158	4.96344	1.20798	8.07339	1.0707	1.3173
ENSMUSG00000012848	Rps5	A	1.29139	1.11744	16.2469	1.42113	5.58158	20.1117	1.14552	13.3802	1.38305	5.84346
ENSMUSG00000013033	Lphn1	A	16.6271	1.10774	0.250201	1.07999	-0.370268	5.28664	1.19271	17.5969	1.17378	0.22427
ENSMUSG00000013076	Amotl1	A	0.0528977	1.17724	0.342709	1.12019	2.90829	3.80753	1.15482	5.19931	1.16976	3.14419
ENSMUSG00000013089	Etv5	A	5.91732	1.1897	3.00279	1.13144	2.51782	6.70554	1.2868	2.39738	1.38201	2.9466
ENSMUSG00000013160	Atp6v0d1	A	15.5792	1.15792	8.21893	1.13802	3.84468	15.9316	1.13149	5.57164	1.06538	3.51329
ENSMUSG00000013465	Cobra1	A	0.829662	1.21394	21.3412	1.09395	1.94982	2.68604	1.04824	21.5477	1.06634	1.88491
ENSMUSG00000013495	Tmem175	A	1.99193	1.31852	17.5201	1.06569	0.251619	14.757	1.07056	18.3187	1.15479	1.23986
ENSMUSG00000013584	Aldh1a2	A	2.0758	1.26646	5.13858	1.32095	3.69116	1.57064	1.32569	6.17415	1.22469	3.91736
ENSMUSG00000013593	Ndufs2	A	14.2278	1.0042	16.9471	1.2084	6.10675	18.2652	1.25256	14.3524	1.414	5.86144
ENSMUSG00000013622	0610007C21Rik	A	12.6162	1.12633	10.6135	1.33621	4.19739	12.4111	1.23123	17.2449	1.28582	3.88445
ENSMUSG00000013646	Sh3bp5l	A	3.71798	1.34255	2.97758	1.1085	0.892758	2.61647	1.07621	12.377	1.0203	1.31281
ENSMUSG00000013662	Atad1	A	16.0896	1.06961	17.154	1.20102	3.97253	14.3073	1.15498	13.6184	1.25176	3.86487
ENSMUSG00000013663	Pten	A	19.4809	1.10141	20.5467	1.24001	2.31148	16.4646	1.03406	15.6696	1.107	2.04793
ENSMUSG00000013698	Pea15a	A	23.8739	1.31737	2.46077	1.22078	1.79283	2.48517	1.31858	1.82921	1.24597	2.06717
ENSMUSG00000013701	Timm23	A	17.826	1.18869	15.7678	1.23442	4.60187	16.311	1.30013	14.1723	1.17517	4.34575
ENSMUSG00000013707	Tnfaip8l2	A	4.42348	1.34727	6.70506	1.68295	1.00157	4.41102	1.45682	10.795	1.15263	1.36664
ENSMUSG00000013736	Trnt1	A	9.19043	1.09049	13.4495	1.10466	0.471606	12.029	1.16015	13.0408	1.20827	0.675856
ENSMUSG00000013787	Ehmt2	A	4.87132	1.332	10.4086	1.13089	1.93665	3.24165	1.1118	16.0799	1.06561	2.2531
ENSMUSG00000013822	Elof1	A	5.34977	1.12083	8.90053	1.20438	4.25311	11.1369	1.15523	11.692	1.4869	3.23899
ENSMUSG00000013833	Med16	A	7.28707	1.34904	10.1048	1.50091	1.68482	5.71602	1.13552	22.0529	1.16967	2.52062
ENSMUSG00000013858	ORF61	A	6.88388	1.21808	6.21248	1.13624	2.39848	17.7937	1.11978	14.549	1.12887	2.31756
ENSMUSG00000013878	Rnf170	A	14.0272	1.13888	17.7963	1.01444	2.59797	12.7849	1.07062	2.36349	1.09114	2.41266
ENSMUSG00000013921	Clip3	A	12.8534	1.26825	15.6664	1.94879	1.15335	6.0031	1.70317	21.1861	1.34414	1.05116
ENSMUSG00000013973	Dedd	A	0.951655	1.23243	23.6776	1.1237	-1.29888	0.677583	1.11055	21.6661	1.13734	-1.00505
ENSMUSG00000013997	Nit1	A	5.1241	1.04168	11.8955	1.23233	2.78251	12.0784	1.17258	14.6294	1.32474	2.64768
ENSMUSG00000014039	Prdm15	A	20.4474	1.40924	19.596	1.14941	-0.45714	19.2534	1.3234	16.1887	1.24958	-0.156918
ENSMUSG00000014074	Rnf168	A	19.8859	1.1945	18.3039	1.09974	2.69079	13.513	1.28044	13.8864	1.30491	2.60557
ENSMUSG00000014075	Tctex1d2	A	10.4493	1.59058	14.2732	1.33938	0.806984	7.81602	1.53975	18.9113	1.38336	0.854947
ENSMUSG00000014077	1500003O03Rik	A	17.6825	1.46632	19.7063	1.33156	5.69736	11.4675	1.20315	7.16058	1.49259	4.95267
ENSMUSG00000014164	Klhl3	A	5.98304	1.19776	7.13499	1.29518	1.04216	1.46863	1.21214	1.80241	1.30798	1.79325
ENSMUSG00000014177	Fam18b	A	12.2056	1.04623	23.0219	1.16896	3.97522	8.91621	1.07135	22.7294	1.16622	3.81958
ENSMUSG00000014195	Dnajc7	A	23.1712	1.12719	15.0308	1.11654	1.51169	22.7109	1.05583	16.5266	1.16316	1.59553
ENSMUSG00000014232	Cluap1	A	19.5456	1.22473	17.6667	1.19436	3.3891	6.37354	1.12588	15.7361	1.06795	2.91832
ENSMUSG00000014243	Zswim7	A	10.1497	1.23834	7.55758	1.19941	3.31691	11.3542	1.56354	11.8828	1.2136	2.24984
ENSMUSG00000014245	Pigl	A	0.811276	1.30093	20.8613	1.07074	1.12069	21.7129	1.38447	19.1816	1.26015	2.06637
ENSMUSG00000014294	Ndufa2	A	22.4121	1.03697	9.69182	1.17639	5.68417	17.3104	1.21968	12.4027	1.55761	5.19234
ENSMUSG00000014303	Glis2	A	21.4865	1.3114	0.844365	1.18106	0.71933	5.73279	1.67578	8.18717	1.25389	1.17742
ENSMUSG00000014349	Ube2z	A	2.03105	1.11336	18.0898	1.03393	3.64847	5.30505	1.06097	4.36325	1.09426	3.77758
ENSMUSG00000014353	Tmem87b	A	11.8406	1.29549	11.5666	1.18263	1.21152	7.55667	1.29128	4.4992	1.17557	1.53392
ENSMUSG00000014355	Anapc1	A	21.2749	1.03854	20.2357	1.12576	2.11862	18.2884	1.09869	13.5381	1.05528	2.3574
ENSMUSG00000014361	Mertk	A	12.2403	1.28579	12.638	1.29425	2.56553	7.48654	1.20483	4.67946	1.11061	2.56813
ENSMUSG00000014402	Tsg101	A	14.1115	1.09709	18.916	1.07049	2.74685	11.4458	1.09889	8.18122	1.09752	2.67241
ENSMUSG00000014418	Hps5	A	19.0328	1.08867	21.9027	1.06695	1.85949	13.6563	1.10315	15.0041	1.06085	1.76452
ENSMUSG00000014426	Map3k4	A	1.01497	1.16171	20.5899	1.06029	3.11168	23.596	1.12977	22.1762	1.18048	3.05485
ENSMUSG00000014453	Blk	A	2.63916	1.77313	0.196031	1.21332	-0.995654	6.06251	2.08375	2.04399	1.25286	-1.46559
ENSMUSG00000014496	Ankrd28	A	14.2338	1.25228	15.7631	1.2804	2.53585	9.89929	1.05876	13.6253	1.22195	2.34376
ENSMUSG00000014498	Ankrd52	A	5.58262	1.13185	4.83683	1.23342	1.94571	1.06473	1.31287	18.3902	1.04818	2.64543
ENSMUSG00000014504	Srp19	A	19.4797	1.21364	22.8425	1.19645	0.80802	13.3543	1.0621	18.9252	1.20176	0.878448
ENSMUSG00000014542	Clec4f	A	15.402	1.02981	11.4578	1.27614	3.97582	0.961793	1.22028	1.03068	1.09344	4.22373
ENSMUSG00000014547	Wdfy2	A	2.18728	1.07785	19.3284	1.09582	2.26417	20.3389	1.1864	20.9153	1.11485	2.34205
ENSMUSG00000014550	Zfyve20	A	22.7018	1.13747	17.3685	1.28518	2.01234	15.7024	1.0569	12.3186	1.01664	2.29243
ENSMUSG00000014551	Mrps25	A	19.3406	1.33043	13.1832	1.32103	1.58122	17.819	1.34899	14.3327	1.18392	1.66403
ENSMUSG00000014554	Dguok	A	23.028	1.09078	6.16	1.04747	1.0615	22.2239	1.06345	23.4457	1.1458	0.921757
ENSMUSG00000014592	Camta1	A	20.0457	1.23546	22.5899	1.19145	-0.00107877	4.31346	1.18663	23.1248	1.15849	-0.258307
ENSMUSG00000014599	Csf1	A	13.4434	1.2135	13.9514	1.36351	1.0423	20.9535	1.11986	19.6	1.35762	1.26407
ENSMUSG00000014601	Fam40a	A	21.5781	1.24051	18.8333	1.31367	2.01755	23.3544	1.1853	16.8699	1.16928	2.37051
ENSMUSG00000014633	2310061C15Rik	A	17.7944	1.16686	9.12143	1.20738	3.25404	15.6491	1.5792	12.7394	1.40416	2.43622
ENSMUSG00000014668	Chfr	A	18.9737	1.10869	16.1107	1.13885	1.67419	7.40864	1.03481	3.76931	1.17551	2.21202
ENSMUSG00000014748	Tex261	A	15.6062	1.19904	16.3487	1.52075	4.01628	14.4386	1.11079	16.0594	1.24856	3.65502
ENSMUSG00000014763	Fam120b	A	14.3012	1.32586	12.5113	1.37267	0.899446	12.094	1.15522	11.6561	1.18606	1.21562
ENSMUSG00000014767	Tbp	A	0.218423	1.09468	18.2334	1.0675	-0.109156	9.35895	1.06467	9.69466	1.05976	0.162022
ENSMUSG00000014769	Psmb1	A	11.586	1.07995	21.6027	1.16938	5.28674	15.9901	1.24907	19.0353	1.04682	5.08882
ENSMUSG00000014773	Dll1	A	10.9487	1.11932	11.0855	1.52065	0.819786	17.7513	1.10887	14.0116	1.44961	0.996823
ENSMUSG00000014778	Fhod1	A	23.9215	1.26406	23.5604	1.28245	0.429469	0.119313	1.52858	21.0508	1.22792	1.03476
ENSMUSG00000014791	Elmo3	A	5.70312	1.4738	6.38758	1.21627	1.12733	5.4484	1.46214	19.0578	1.07186	1.0843
ENSMUSG00000014837	4931428F04Rik	A	19.4453	1.33668	18.9066	2.13887	-0.350747	19.5032	1.13447	20.2651	1.62759	0.281607
ENSMUSG00000014850	Msh3	A	4.36028	1.28766	2.99363	1.26382	2.89926	9.31064	1.25454	4.48097	1.12358	2.95248
ENSMUSG00000014856	Tmem208	A	3.01945	1.22839	22.1547	1.0522	4.36188	20.4721	1.19563	21.6581	1.1486	3.61056
ENSMUSG00000014859	E2f4	A	0.676043	1.11801	17.244	1.14963	1.3696	20.1815	1.20832	16.9112	1.11373	1.50393
ENSMUSG00000014867	Surf4	A	19.0975	1.08129	19.1626	1.08993	4.02289	21.9743	1.09938	18.1886	1.3284	3.90431
ENSMUSG00000014873	Surf2	A	13.8647	1.26972	16.3498	1.38376	0.15797	12.2884	1.24166	16.2155	1.40403	-0.0342338
ENSMUSG00000014907	Naf1	A	6.74772	1.37271	18.7337	1.23099	1.08153	5.88324	1.29683	6.34653	1.17997	1.30257
ENSMUSG00000014932	Yes1	A	6.88427	1.19864	4.30041	1.14347	2.46397	7.8982	1.18121	4.81454	1.24129	2.40367
ENSMUSG00000014956	Ppp1cb	A	18.2151	1.11641	2.77683	1.1234	3.229	15.4643	1.04396	4.03974	1.09215	3.09347
ENSMUSG00000014959	Gorasp2	A	6.63013	1.01162	0.297141	1.23539	2.69488	22.8665	1.19152	20.8685	1.18037	2.49506
ENSMUSG00000014980	Tsen15	A	19.9356	1.33351	13.2174	1.05841	1.54249	15.4256	1.32198	14.7011	1.24623	1.35933
ENSMUSG00000015002	Efr3a	A	1.14271	1.13305	21.9354	1.22598	3.42402	1.05851	1.12068	1.2552	1.18035	3.18427
ENSMUSG00000015023	Ddx19a	A	10.8678	1.07339	15.47	1.08622	3.09504	16.3058	1.07754	10.8488	1.19652	3.54294
ENSMUSG00000015053	Gata2	A	18.1597	1.52871	2.64185	1.45722	1.41465	21.655	1.11056	18.9067	1.64772	1.70239
ENSMUSG00000015085	Entpd2	A	6.1523	1.78546	22.5594	1.75816	2.6465	6.51901	1.46966	4.16427	1.21267	2.58062
ENSMUSG00000015087	B230208H17Rik	A	15.8894	1.33758	13.8906	1.48903	-0.0536751	14.6003	1.44944	15.0186	1.44359	0.442969
ENSMUSG00000015094	Npdc1	A	0.70401	1.17752	8.65826	1.51586	1.54345	4.35584	1.26496	20.1063	1.15533	2.3093
ENSMUSG00000015095	Fbxw5	A	6.57558	1.06538	9.05482	1.03095	1.67658	12.8173	1.11663	16.263	1.65633	1.26313
ENSMUSG00000015112	Slc25a13	A	13.6476	1.32387	7.61217	1.47987	4.36855	14.4489	1.47309	8.52532	1.39568	4.49432
ENSMUSG00000015120	Ube2i	A	1.85818	1.082	5.10066	1.16463	0.952911	10.9988	1.14309	12.0977	1.20982	1.20888
ENSMUSG00000015126	0610007P22Rik	A	6.07076	1.13241	17.8946	1.38202	1.72009	12.5653	1.08038	14.9315	1.43416	1.65253
ENSMUSG00000015133	Lrrk1	A	8.54822	1.20186	5.00012	1.12273	1.67358	2.936	1.168	3.31748	1.19956	1.93882
ENSMUSG00000015134	Aldh1a3	A	8.68808	1.36779	9.21539	1.94917	1.75116	6.20546	1.46946	8.6261	1.57292	2.60878
ENSMUSG00000015149	Sirt2	A	23.9597	1.04699	22.5421	1.0261	2.00397	20.6153	1.04108	18.3202	1.12804	1.64689
ENSMUSG00000015165	Hnrnpl	A	5.90765	1.43749	6.00893	1.28757	1.64612	6.00119	1.48219	6.98377	1.10313	1.93788
ENSMUSG00000015189	Casd1	A	22.625	1.15505	22.0648	1.20419	2.86038	0.207903	1.12178	23.7806	1.2115	2.54773
ENSMUSG00000015214	Mtmr1	A	9.93852	1.18243	6.42246	1.20138	3.14362	12.6125	1.27251	6.12915	1.28403	3.16285
ENSMUSG00000015222	Mtap2	A	19.7619	1.35471	15.9016	1.1688	1.67345	7.00645	1.26607	10.3409	1.47342	2.00143
ENSMUSG00000015243	Abca1	A	17.1983	1.14414	17.2095	1.15948	3.25635	20.9161	1.18691	20.9819	1.07443	3.89609
ENSMUSG00000015289	Lage3	A	12.234	1.27339	16.4337	1.30383	3.12645	11.5759	1.37726	14.5198	1.31129	2.57323
ENSMUSG00000015291	Gdi1	A	20.9664	1.09988	16.8572	1.17713	2.45601	22.6115	1.12899	13.3876	1.14714	2.49416
ENSMUSG00000015314	Slamf6	A	12.0025	1.16248	9.42055	1.83667	1.29605	2.63298	1.43013	2.91184	1.39211	1.63885
ENSMUSG00000015316	Slamf1	A	7.8035	1.54373	15.4996	1.22407	1.50509	1.64011	1.73448	2.35708	1.98486	1.88107
ENSMUSG00000015335	Zdhhc12	A	5.1142	1.47501	17.1615	1.59307	3.63456	0.481305	1.15888	22.5015	1.42642	3.83612
ENSMUSG00000015341	Golga7	A	4.60192	1.04871	22.1921	1.17163	3.63934	8.89525	1.11537	21.7323	1.15585	3.70968
ENSMUSG00000015354	Pcolce2	A	22.9018	1.09108	10.5623	1.27536	2.75883	21.2386	1.16773	0.460417	1.19091	3.04875
ENSMUSG00000015355	Cd48	A	15.7067	1.26174	14.3321	1.39599	2.54337	2.18895	1.16229	23.3941	1.19515	2.7663
ENSMUSG00000015377	Fam116b	A	1.1997	1.14758	14.8214	1.13266	0.804699	16.9486	1.14717	15.8331	1.21443	0.773608
ENSMUSG00000015461	Atf6b	A	20.8358	1.4126	17.2026	1.4782	1.7215	21.7838	1.43438	17.7991	1.60293	2.41827
ENSMUSG00000015468	Notch4	A	0.633872	1.32806	10.7619	1.11577	1.10318	1.27011	1.50641	5.14569	1.44622	1.42072
ENSMUSG00000015474	Ppt2	A	2.14064	1.12276	13.3763	1.2075	2.32718	21.5399	1.10063	16.6534	1.1783	2.50779
ENSMUSG00000015478	Rnf5	A	16.6526	1.05762	17.0032	1.5844	3.82934	17.5285	1.17359	8.91513	1.16541	3.57408
ENSMUSG00000015488	5930434B04Rik	A	7.85389	1.15875	12.2593	1.07421	0.925508	8.84245	1.21382	14.0938	1.34371	0.673189
ENSMUSG00000015501	Hivep2	A	8.26522	1.14388	5.74574	1.2648	0.600862	0.282822	1.13055	2.15264	1.04287	0.776486
ENSMUSG00000015522	Arnt	A	16.2416	1.45922	15.8446	1.41639	0.379383	23.4442	1.3694	21.7229	1.23225	0.871749
ENSMUSG00000015533	Itga2	A	9.32874	1.26066	5.22211	1.37986	0.509142	5.00168	1.91697	1.83444	1.38001	1.36789
ENSMUSG00000015542	Nat9	A	6.65159	1.23049	5.47094	1.05406	2.02705	11.1278	1.16287	15.9587	1.28729	1.73319
ENSMUSG00000015575	Atp6v0e	A	19.3667	1.13421	18.3026	1.09831	4.32317	19.596	1.16008	21.1889	1.25609	4.93719
ENSMUSG00000015597	Zfp318	A	0.865028	1.06717	8.83966	1.15381	1.94108	4.49066	1.07975	10.8352	1.14413	2.06776
ENSMUSG00000015659	Serac1	A	14.8393	1.0788	8.45719	1.24038	0.245976	7.21201	1.07091	6.33646	1.15048	0.233268
ENSMUSG00000015668	Pdzd11	A	17.1618	1.30566	13.6898	1.2934	2.76155	16.0028	1.19376	13.5845	1.31074	2.32863
ENSMUSG00000015671	Psma2	A	10.319	1.08311	21.4787	1.1189	4.90929	15.3482	1.12994	12.7548	1.19208	4.95225
ENSMUSG00000015672	Mrpl32	A	10.6932	1.1378	11.2628	1.57696	3.20351	13.1768	1.08225	12.0702	1.48936	3.33931
ENSMUSG00000015697	Setdb1	A	23.0126	1.16161	23.2392	1.08074	2.1813	2.12214	1.06527	13.9061	1.03881	2.53103
ENSMUSG00000015702	Anxa9	A	19.62	1.29445	2.71405	1.1256	0.291705	4.07678	1.21927	14.6358	1.20876	0.340564
ENSMUSG00000015711	Prune	A	1.94664	1.26768	7.17209	1.05314	2.99763	6.7915	1.20182	6.00568	1.04786	2.92031
ENSMUSG00000015733	Capza2	A	12.6285	1.08602	14.1698	1.08903	3.79509	10.7103	1.04892	11.137	1.03706	3.73194
ENSMUSG00000015745	Plekho1	A	18.9969	1.06776	14.8308	1.05413	0.686564	1.69151	1.2022	8.18218	1.03533	1.24412
ENSMUSG00000015747	Vps45	A	20.9933	1.28615	21.3472	1.45933	2.26844	18.9537	1.16503	18.8798	1.23746	2.33862
ENSMUSG00000015748	Prpf3	A	20.4324	1.28366	17.3039	1.01616	0.196512	22.4184	1.18733	13.1048	1.15575	0.5098
ENSMUSG00000015749	Anp32e	A	19.4074	1.38674	17.4952	1.18706	3.75877	19.9568	1.10094	17.0935	1.25231	3.72725
ENSMUSG00000015750	Aph1a	A	11.5493	1.1693	12.4075	1.37713	3.07066	13.4113	1.15145	15.8999	1.49513	2.61634
ENSMUSG00000015757	Ppil4	A	20.5211	1.18391	15.816	1.01813	1.04735	18.0056	1.08582	10.4597	1.12053	1.24183
ENSMUSG00000015776	Med22	A	13.8184	1.19125	3.86374	1.11037	2.8682	13.2117	1.42234	12.9113	1.66254	2.56689
ENSMUSG00000015790	Surf1	A	10.0402	1.15865	12.5324	1.19684	3.01528	15.8172	1.20913	13.7232	1.23208	2.58467
ENSMUSG00000015804	Med28	A	2.92019	1.32862	1.74808	1.28874	2.25906	13.0464	1.04853	0.0638997	1.16908	3.0976
ENSMUSG00000015839	Nfe2l2	A	4.3215	1.0489	6.69242	1.45617	1.24768	21.3211	1.38222	20.5709	1.34708	1.71143
ENSMUSG00000015850	Adamtsl4	A	17.1968	1.20893	14.7453	1.45225	0.296845	4.18583	1.03275	7.55134	1.49882	0.751472
ENSMUSG00000015880	Ncapg	A	7.40869	1.51344	15.9312	1.03947	0.644967	13.5727	1.31628	12.6585	1.61613	1.68533
ENSMUSG00000015882	Lcorl	A	13.6538	1.03827	9.69177	1.04785	0.49241	9.54639	1.20717	8.48369	1.14291	0.544708
ENSMUSG00000015889	Lta4h	A	17.878	1.0887	10.7172	1.024	4.016	18.5736	1.11138	23.5242	1.1492	4.08638
ENSMUSG00000015932	Dstn	A	18.6322	1.17554	19.8731	1.21136	6.56012	6.47667	1.2069	3.71829	1.44777	6.02754
ENSMUSG00000015937	H2afy	A	4.81439	1.16635	1.08742	1.1	3.15063	22.0481	1.15429	20.7471	1.08138	2.8047
ENSMUSG00000015943	Bola1	A	20.5814	1.08016	19.6514	1.47549	2.40993	17.3757	1.45456	16.7616	1.77998	1.90708
ENSMUSG00000015947	Fcgr1	A	5.57112	1.06566	10.1168	1.18901	2.35092	0.969869	1.3259	21.0333	1.24658	2.58822
ENSMUSG00000015950	Ncf1	A	17.1674	1.13359	10.9615	1.22502	3.23798	1.055	1.42181	4.72458	1.34415	3.4657
ENSMUSG00000015961	Adss	A	14.8992	1.21691	13.2015	1.10713	2.73967	13.0737	1.08013	9.05704	1.17248	3.29669
ENSMUSG00000015968	Cacna1d	A	2.69808	1.39178	3.77224	1.26166	2.86356	8.57502	1.30384	2.45647	1.46774	3.42154
ENSMUSG00000015970	Chdh	A	2.59809	1.19163	5.2593	1.22482	2.42449	12.0046	1.09825	0.822408	1.2742	2.42707
ENSMUSG00000015971	Actr8	A	7.56591	1.07246	7.01538	1.0484	2.48015	15.1308	1.08184	15.3753	1.10613	2.4537
ENSMUSG00000015980	Lrrc27	A	6.22975	1.16506	6.55021	1.33297	1.31221	2.83502	2.02862	3.39839	1.57413	1.08048
ENSMUSG00000015981	Stk32c	A	3.41093	1.8743	4.95799	1.34065	1.20844	7.15351	1.48891	3.54626	1.38148	1.87211
ENSMUSG00000015994	Fnta	A	9.68445	1.01256	5.90952	1.11368	3.38261	11.6059	1.07093	12.2748	1.03046	3.23371
ENSMUSG00000016018	Skiv2l2	A	19.3529	1.05008	18.75	1.20758	3.15157	16.6071	1.33113	13.1304	1.29609	3.47641
ENSMUSG00000016087	Fli1	A	3.19129	1.11664	4.74163	1.16812	1.47805	3.4893	1.28605	3.31867	1.38924	1.51245
ENSMUSG00000016181	Diexf	A	22.434	1.14139	16.4656	1.17041	0.124671	16.7155	1.22226	14.106	1.10095	0.33153
ENSMUSG00000016206	H2-M3	A	6.26426	1.1499	12.3619	1.24812	1.19618	9.82202	1.32318	16.3513	1.06916	1.4707
ENSMUSG00000016252	Atp5e	A	20.9933	1.25958	15.292	1.4059	7.08155	16.8605	1.40854	14.0854	1.56202	5.6787
ENSMUSG00000016253	Th1l	A	4.43182	1.23753	7.21175	1.12803	2.70487	17.5001	1.20566	16.0511	1.25789	2.78297
ENSMUSG00000016256	Ctsz	A	8.69594	1.11269	8.30186	1.08617	5.28355	1.28223	1.21453	0.963579	1.20331	4.92135
ENSMUSG00000016308	Ube2a	A	16.6398	1.16958	7.53709	1.23677	1.99411	14.2333	1.11411	9.85296	1.13299	2.01465
ENSMUSG00000016382	Pls3	A	12.4846	1.08754	3.55826	1.04732	4.841	22.1981	1.24788	18.386	1.23186	4.77155
ENSMUSG00000016409	Nkap	A	14.844	1.07914	6.86384	1.0565	2.95176	11.8284	1.05493	7.53119	1.10612	3.21383
ENSMUSG00000016427	Ndufa1	A	23.4343	1.03857	7.82423	1.30426	8.12189	16.2455	1.16305	13.3979	2.17671	7.2574
ENSMUSG00000016477	E2f3	A	14.0609	1.13407	13.9199	1.0316	0.953321	14.0885	1.12746	13.4382	1.11252	1.02086
ENSMUSG00000016481	Cr1l	A	10.9681	1.10297	4.51997	1.02381	3.70981	11.4198	1.07775	7.61398	1.03095	3.38841
ENSMUSG00000016493	Cd46	A	3.11188	1.56135	5.59425	1.20941	-0.516604	7.29657	1.46029	5.84721	1.14193	-0.287922
ENSMUSG00000016495	5033414D02Rik	A	1.40253	1.18667	2.72226	1.3286	0.391312	6.73198	1.35097	1.92787	1.12989	1.13116
ENSMUSG00000016498	Pdcd1lg2	A	1.7274	3.45405	4.17768	1.84113	1.77411	6.12211	3.2801	0.643437	1.82184	1.6667
ENSMUSG00000016503	Gtf3a	A	17.4207	1.19389	10.8587	1.30045	1.6865	11.5905	1.35672	12.5738	1.56789	0.952228
ENSMUSG00000016510	Mtif3	A	3.01934	1.07949	8.07673	1.32944	2.43082	12.415	1.20581	12.7827	1.27624	2.0909
ENSMUSG00000016541	Atxn10	A	15.7413	1.11198	3.58518	1.07883	4.69049	12.2417	1.15688	4.65461	1.0959	4.24469
ENSMUSG00000016554	Eif3d	A	4.16079	1.14391	14.9235	1.09445	3.94707	16.6546	1.14571	15.2472	1.24067	4.12765
ENSMUSG00000016559	H3f3b	A	11.8041	1.1298	15.018	1.34241	5.4091	6.29355	1.13348	20.256	1.27417	5.82484
ENSMUSG00000016619	Nup50	A	8.34766	1.18613	9.97027	1.16537	3.04424	14.6827	1.16901	16.2557	1.17249	3.58185
ENSMUSG00000016637	Ift27	A	14.4735	1.05207	0.0301994	1.28584	4.45024	10.0452	1.31594	21.7007	1.03012	3.26259
ENSMUSG00000016664	Pacsin2	A	8.66633	1.0691	6.0133	1.0833	3.13342	15.3963	1.25223	15.6703	1.34491	3.27389
ENSMUSG00000016757	Ttll12	A	0.332312	1.20197	15.1397	1.19943	2.71412	19.7677	1.20175	10.9033	1.19257	2.63898
ENSMUSG00000016831	Tox4	A	1.35765	1.02209	22.6539	1.08372	3.25096	5.93922	1.0303	6.94087	1.06654	3.42709
ENSMUSG00000016833	Mrps18c	A	12.1569	1.12492	19.195	1.09493	4.23111	12.1467	1.40816	12.4485	1.22005	3.53901
ENSMUSG00000016918	Sulf1	A	19.5636	1.41823	22.7373	1.06101	3.26252	12.4166	1.08531	9.37775	1.46264	3.28216
ENSMUSG00000016921	Srsf6	A	19.837	1.22998	15.975	1.21013	1.41157	21.376	1.11597	13.9454	1.3406	1.55888
ENSMUSG00000016933	Plcg1	A	13.407	1.25301	12.4482	1.23295	-0.235003	12.8717	1.23034	12.5462	1.2034	0.180244
ENSMUSG00000016940	Kctd2	A	0.633578	1.08399	18.87	1.12973	0.929368	22.8686	1.09116	16.2216	1.15495	0.656533
ENSMUSG00000016946	Kctd5	A	0.95459	1.0349	4.65274	1.18575	0.707966	16.8609	1.03369	19.3261	1.0693	1.35207
ENSMUSG00000016984	Etaa1	A	1.69131	1.14798	20.3823	1.10465	1.12162	8.99559	1.27306	11.1977	1.31706	1.13763
ENSMUSG00000017057	Il13ra1	A	9.46311	1.28225	17.1904	1.32717	4.85989	5.72363	1.27405	4.08062	1.30057	4.69031
ENSMUSG00000017119	Nbr1	A	7.67631	1.18494	4.64219	1.26192	3.66816	8.23095	1.19242	1.9496	1.26649	3.82174
ENSMUSG00000017144	Rnd3	A	13.248	1.07426	22.3218	1.12198	1.15354	10.1269	1.13969	14.1447	1.07576	1.11226
ENSMUSG00000017167	Cntnap1	A	19.1694	1.94277	16.135	1.69373	-0.631554	22.6253	1.28191	21.721	1.37343	-0.308584
ENSMUSG00000017176	Nt5c3l	A	4.43483	1.17698	20.6172	1.24046	1.72323	7.28399	1.33179	20.0901	1.13043	1.92559
ENSMUSG00000017188	Ccdc56	A	18.8001	1.26431	16.5133	1.40977	2.84662	17.8468	1.44852	1.67502	1.07785	2.90891
ENSMUSG00000017221	Psmd3	A	3.80885	1.33025	21.1325	1.18187	3.28103	20.1898	1.24881	16.9881	1.42312	3.51136
ENSMUSG00000017264	Exosc10	A	21.0487	1.08335	14.0159	1.07653	2.36743	19.5798	1.20678	13.0315	1.19174	2.4443
ENSMUSG00000017286	Glod4	A	12.0927	1.24734	12.4546	1.39443	3.55375	10.5174	1.22393	13.6715	1.24144	3.63376
ENSMUSG00000017288	Vps53	A	1.49382	1.06992	23.1345	1.0879	3.15387	19.9256	1.10114	21.7548	1.06607	3.24713
ENSMUSG00000017291	Taok1	A	2.68797	1.15392	0.229797	1.06961	3.59078	5.34683	1.13857	9.43973	1.2079	3.60457
ENSMUSG00000017299	Dnttip1	A	4.66712	1.49001	8.1393	1.028	0.599316	5.13418	1.24095	5.44725	1.06075	0.524646
ENSMUSG00000017307	Acot8	A	2.52498	1.20325	9.05061	1.20561	0.237042	16.2699	1.28217	12.2271	1.21718	0.652446
ENSMUSG00000017309	Cd300lg	A	3.44761	1.20786	12.133	1.25878	2.53415	6.29189	1.12813	16.3029	1.0886	2.79196
ENSMUSG00000017344	Vtn	A	3.12134	1.13014	19.3588	1.44447	5.79239	23.5938	1.14912	19.4398	1.31104	5.73329
ENSMUSG00000017376	Nlk	A	20.29	1.18913	20.1085	1.23648	1.24077	16.7857	1.13537	1.15897	1.02208	1.46633
ENSMUSG00000017386	Traf4	A	5.30648	1.37141	5.88548	1.39939	1.91917	8.37347	1.33534	7.41841	1.22969	1.6325
ENSMUSG00000017404	Rpl19	A	2.78752	1.05342	15.7674	1.33688	6.01929	22.4527	1.12632	12.3379	1.27855	6.39336
ENSMUSG00000017417	Plxdc1	A	4.55792	1.49863	5.57088	1.27367	0.73804	8.29383	1.22337	18.3346	1.10263	1.09422
ENSMUSG00000017418	Arl5b	A	9.30795	1.32146	6.21051	1.40068	1.70246	9.96352	1.34094	5.35446	1.31459	1.94465
ENSMUSG00000017421	Zfp207	A	22.9338	1.18619	20.7382	1.15599	-0.0299038	21.8999	1.03799	16.6048	1.13716	0.330273
ENSMUSG00000017446	C1qtnf1	A	9.8167	1.24618	9.29016	1.08416	4.00597	6.10135	1.40242	4.07051	1.40687	4.19871
ENSMUSG00000017466	Timp2	A	22.2358	1.16402	7.51485	1.0972	4.52735	7.16475	1.23026	5.62182	1.21256	4.51163
ENSMUSG00000017485	Top2b	A	7.39149	1.06257	11.6163	1.12898	3.00282	5.8378	1.21479	1.41673	1.17567	2.98955
ENSMUSG00000017491	Rarb	A	15.6379	1.27405	12.845	1.259	2.43632	12.8461	1.38843	16.9618	1.27052	2.47008
ENSMUSG00000017548	Suz12	A	6.46206	1.08777	20.3302	1.16024	2.79911	12.0383	1.06374	12.2931	1.27776	2.77874
ENSMUSG00000017561	Crlf3	A	15.471	1.06567	12.7095	1.1658	1.04576	9.26549	1.18455	10.008	1.2375	0.950433
ENSMUSG00000017607	Tns4	A	2.45583	1.2602	1.71742	2.85002	3.45938	1.90942	1.07889	4.97889	1.76011	3.57789
ENSMUSG00000017615	Tnfaip1	A	0.329866	1.0651	9.75008	1.10088	2.55899	9.019	1.12209	14.8637	1.0367	2.54338
ENSMUSG00000017652	Cd40	A	2.82065	1.4682	2.05987	1.30646	0.364544	3.78094	1.64294	22.2762	1.3888	0.95992
ENSMUSG00000017664	Slc35c2	A	6.99797	1.32333	4.56548	1.21387	2.40056	7.07668	1.1611	20.3266	1.29974	1.9894
ENSMUSG00000017667	Zfp334	A	22.1916	1.52731	22.9852	2.22433	1.75942	1.12273	1.17967	2.14853	2.03938	1.84136
ENSMUSG00000017670	Elmo2	A	2.74134	1.47901	4.64677	1.18934	1.21861	3.00549	1.40451	1.24861	1.20596	1.31109
ENSMUSG00000017677	Wsb1	A	2.22612	1.34041	23.7377	1.31555	0.812247	3.14686	1.45594	1.2648	1.4708	1.00682
ENSMUSG00000017679	Ttpal	A	16.4614	1.47366	13.8305	1.24085	1.8358	8.7439	1.10444	8.71126	1.12005	1.45841
ENSMUSG00000017686	Rhot1	A	16.9374	1.16134	15.3232	1.07716	2.05303	14.7187	1.26994	13.3377	1.24986	2.25163
ENSMUSG00000017697	Ada	A	6.77599	1.64045	8.89603	1.19118	2.1183	4.20323	1.20699	4.01724	1.08054	2.19151
ENSMUSG00000017715	Pgs1	A	18.9754	1.24003	18.1643	1.18604	0.68316	19.322	1.33598	18.6639	1.19344	0.98221
ENSMUSG00000017721	Pigt	A	3.11066	1.17633	20.6934	1.41956	2.24598	0.0135905	1.20468	19.3011	1.32827	2.82232
ENSMUSG00000017734	Dbndd2	A	1.12088	1.36151	16.3908	1.79139	1.87215	2.52694	1.27124	20.3983	1.45839	1.84294
ENSMUSG00000017740	Slc12a5	A	22.3356	1.44982	23.8307	1.59118	2.45797	1.30972	1.12338	0.636606	1.79036	2.68019
ENSMUSG00000017747	Ghdc	A	1.49316	1.21401	16.376	1.207	3.4114	17.6761	1.17225	17.6208	1.68766	3.57096
ENSMUSG00000017754	Pltp	A	4.53138	1.35939	6.20658	1.06645	3.48955	3.05982	1.26662	4.78806	1.29495	4.13515
ENSMUSG00000017756	Slc12a7	A	4.79997	1.01052	8.78486	1.40862	1.36451	18.5496	1.10788	14.1439	1.36948	2.00058
ENSMUSG00000017760	Ctsa	A	5.15053	1.15289	3.87066	1.10511	4.1287	6.5892	1.16017	4.13166	1.33249	4.02266
ENSMUSG00000017765	Slc12a4	A	10.0658	1.27931	11.4362	1.25418	2.58533	11.6506	1.25302	9.13967	1.3117	3.05926
ENSMUSG00000017774	Myo1c	A	7.77922	1.03371	9.74886	1.28258	3.55189	15.8408	1.16431	16.3773	1.31895	2.79609
ENSMUSG00000017776	Crk	A	16.2417	1.10138	8.37739	1.15745	2.54769	14.5773	1.0853	9.752	1.10162	2.50041
ENSMUSG00000017781	Pitpna	A	14.6281	1.07156	6.48727	1.15008	2.79454	4.17894	1.05963	3.08794	1.13054	2.45072
ENSMUSG00000017802	Fam134c	A	3.84592	1.07081	17.483	1.00626	3.30945	8.42197	1.18866	0.218138	1.10721	3.45014
ENSMUSG00000017830	Dhx58	A	5.50837	1.45362	19.6919	1.34868	1.87791	1.04261	1.27765	20.1791	1.57258	2.20807
ENSMUSG00000017831	Rab5a	A	7.21634	1.13897	4.53734	1.10427	4.14451	7.54337	1.10511	3.52616	1.14315	4.05762
ENSMUSG00000017837	Nkiras2	A	1.0166	1.09708	15.5076	1.3545	1.43017	3.55128	1.08915	17.7921	1.57512	1.76567
ENSMUSG00000017843	Ppp2r5c	A	4.47799	1.05147	4.91444	1.15056	3.13892	4.18231	1.12186	1.13863	1.16862	2.77289
ENSMUSG00000017858	Ift52	A	8.62758	1.20995	20.6467	1.05115	3.34652	8.56804	1.22507	23.3945	1.08679	2.91797
ENSMUSG00000017950	Hnf4a	A	16.6498	1.21075	14.6814	1.24251	3.46157	19.8538	1.23717	23.2522	1.03757	3.3325
ENSMUSG00000017978	Cadps2	A	14.5937	1.36843	10.1662	1.07974	3.22073	9.08874	1.12585	2.73185	1.26394	3.17691
ENSMUSG00000017999	Ddx27	A	17.6567	1.02319	14.7971	1.18908	2.77387	15.7152	1.29463	12.4641	1.51449	2.81049
ENSMUSG00000018001	Cyth3	A	3.29224	1.20256	0.817942	1.16967	2.45164	4.72164	1.45063	2.91575	1.29725	2.90915
ENSMUSG00000018040	Rrp7a	A	3.58158	1.21019	8.41492	1.10275	2.40067	23.504	1.09422	12.4637	1.14204	2.28887
ENSMUSG00000018042	Cyb5r3	A	18.6348	1.12171	17.8984	1.09614	5.50855	22.5629	1.12656	19.5514	1.48515	5.13811
ENSMUSG00000018076	Med13l	A	3.28458	1.33592	1.68531	1.16255	1.01822	2.88036	1.28602	2.02589	1.28581	1.42883
ENSMUSG00000018160	Med1	A	17.0958	1.08912	13.6696	1.28447	2.37884	17.58	1.1265	12.8782	1.10594	2.84333
ENSMUSG00000018167	Stard3	A	7.09334	1.26437	9.38633	1.31457	2.3255	7.52405	1.10812	12.0288	1.07851	1.99053
ENSMUSG00000018168	Ikzf3	A	5.6902	1.26823	7.22188	1.39014	0.779838	4.0239	1.47836	3.11972	1.26807	1.00566
ENSMUSG00000018169	Mfng	A	7.75027	1.49907	7.60609	1.46789	0.686715	3.94394	1.2161	8.85051	1.18314	1.22488
ENSMUSG00000018189	Uchl5	A	13.9541	1.17277	6.8232	1.11308	2.93099	16.5464	1.36276	11.6652	1.44722	2.59087
ENSMUSG00000018196	Glrx2	A	19.111	1.06851	16.1102	1.32327	1.776	3.18781	1.14253	19.1306	1.06479	1.22575
ENSMUSG00000018199	Trove2	A	21.2938	1.28427	20.8063	1.49778	3.16566	4.7495	1.3366	2.53589	1.10868	3.36954
ENSMUSG00000018209	Stk4	A	23.6279	1.11713	2.71347	1.08507	3.0311	1.6451	1.10904	3.10613	1.16706	2.9905
ENSMUSG00000018217	Pmp22	A	4.54248	1.13283	2.34838	1.14524	3.67509	5.73301	1.44054	5.14169	1.45357	3.97786
ENSMUSG00000018239	Zcchc10	A	18.7616	1.37721	14.6366	1.37575	0.552104	2.78648	1.21439	15.2063	1.20441	0.564607
ENSMUSG00000018286	Psmb6	A	5.10597	1.15664	20.8097	1.42325	4.06378	18.9933	1.18144	17.4601	1.21139	3.89811
ENSMUSG00000018287	Spag7	A	3.44822	1.16093	15.9345	1.11199	2.70589	20.4249	1.17394	15.7008	1.15031	2.79669
ENSMUSG00000018293	Pfn1	A	16.6337	1.07105	9.64429	1.32269	4.33651	15.3315	1.14803	17.1413	1.04428	3.90224
ENSMUSG00000018322	Tomm34	A	0.968744	1.29386	7.65034	1.1411	0.582979	1.09572	1.37273	3.32161	1.18755	0.565905
ENSMUSG00000018326	Ywhab	A	17.8969	1.19842	15.4605	1.06594	4.15345	23.5068	1.17049	5.70175	1.08084	3.86063
ENSMUSG00000018334	Ksr1	A	1.80073	1.10062	4.17118	1.29468	0.847576	1.52146	1.28226	3.85723	1.24179	1.01855
ENSMUSG00000018339	Gpx3	A	1.00314	1.24651	0.844966	1.37133	1.56439	3.36407	1.60012	1.2552	1.23568	1.47155
ENSMUSG00000018340	Anxa6	A	17.8047	1.09768	11.4312	1.20874	5.42698	18.378	1.24896	14.0949	1.21664	5.18547
ENSMUSG00000018341	Il12rb2	A	23.4209	1.60701	3.01066	1.08468	0.884201	5.81724	1.07602	13.4807	1.165	1.22135
ENSMUSG00000018347	Zkscan6	A	2.17752	1.05752	23.2125	1.14848	1.3729	2.76275	1.17946	0.870014	1.10188	1.4354
ENSMUSG00000018363	Smurf2	A	20.7549	1.03835	18.0094	1.06158	2.5746	23.7718	1.063	23.8693	1.07199	2.624
ENSMUSG00000018372	Ccdc45	A	19.4058	1.1476	6.80572	1.12328	-0.0400441	13.46	1.08411	14.1688	1.20532	0.354186
ENSMUSG00000018377	Vezf1	A	23.4378	1.25375	19.34	1.06046	1.24187	3.97389	1.20474	8.04325	1.03289	1.45105
ENSMUSG00000018378	Cuedc1	A	4.07684	1.15642	5.19419	1.33317	0.647812	7.08626	1.37728	6.9036	1.18521	1.03086
ENSMUSG00000018379	Srsf1	A	18.4673	1.31169	16.8254	1.44895	2.18688	16.4465	1.22399	16.626	1.27896	2.30304
ENSMUSG00000018381	Abi3	A	22.2371	1.01135	22.4176	1.47495	2.54905	0.337944	1.34219	20.5815	1.80551	2.7215
ENSMUSG00000018398	40428	A	18.4914	1.06844	7.01976	1.37909	3.00217	6.4916	1.06337	23.3818	1.05718	2.95973
ENSMUSG00000018405	Mrm1	A	10.0548	1.06734	4.03267	1.17746	0.390298	12.6242	1.49355	13.7679	1.59559	0.869524
ENSMUSG00000018411	Mapt	A	21.0736	1.18839	11.151	1.29256	1.97581	22.5343	1.11178	12.5007	1.09258	2.03324
ENSMUSG00000018412	Kansl1	A	22.4043	1.06137	16.3784	1.03852	1.0234	3.33791	1.16406	6.37838	1.14183	1.02673
ENSMUSG00000018415	4933439F18Rik	A	23.107	1.05806	18.308	1.19169	4.24079	6.28118	1.18834	21.2981	1.03986	3.55201
ENSMUSG00000018425	Dhx40	A	6.13573	1.23791	1.22006	1.20729	3.97727	7.00807	1.33777	1.47433	1.28532	3.73521
ENSMUSG00000018428	Akap1	A	0.835159	1.20987	5.26282	1.28505	2.21423	16.7339	1.16674	15.4265	1.10294	2.35446
ENSMUSG00000018433	Nol11	A	19.4808	1.14036	13.4804	1.21037	2.39678	16.5446	1.27655	13.6589	1.16079	2.51589
ENSMUSG00000018442	Derl2	A	20.0928	1.08183	21.3761	1.26331	0.997535	20.0182	1.2301	19.7647	1.39971	0.91587
ENSMUSG00000018449	Rpain	A	10.5314	1.19364	12.8939	1.2214	0.435095	8.83093	1.15673	12.5897	1.20995	0.234793
ENSMUSG00000018476	Kdm6b	A	4.33884	1.34982	8.12444	1.19998	-0.933472	2.63258	1.30134	22.8895	1.19863	-0.027922
ENSMUSG00000018481	Appbp2	A	17.5074	1.10628	1.40945	1.01826	2.39358	16.7762	1.08509	9.34295	1.07367	2.83228
ENSMUSG00000018501	Ncor1	A	0.651519	1.23611	20.4328	1.18521	2.21948	0.610456	1.12901	23.3525	1.09488	2.37051
ENSMUSG00000018507	Trpv2	A	5.45979	1.44524	10.391	1.28891	1.39644	3.95234	1.44224	3.68761	1.36405	1.8597
ENSMUSG00000018509	Cenpv	A	5.30516	1.42369	6.34006	1.07082	0.978949	15.874	1.27764	10.5951	1.09254	1.8287
ENSMUSG00000018537	Pcgf2	A	20.9846	1.25618	19.1998	1.53805	-0.842257	5.02277	1.56761	3.04555	1.11312	-0.687375
ENSMUSG00000018541	Cwc25	A	23.9551	1.13452	12.2513	1.10959	1.81096	23.2611	1.02226	11.1995	1.06574	1.73177
ENSMUSG00000018559	Ctdnep1	A	5.28143	1.21113	6.36983	1.13759	1.57819	0.61444	1.13508	14.081	1.19792	1.85301
ENSMUSG00000018565	Rai12	A	14.904	1.15271	12.2813	1.15574	2.63603	12.7517	1.17618	23.5606	1.0908	2.36942
ENSMUSG00000018567	Gabarap	A	18.0583	1.24107	5.07274	1.04686	5.3364	13.4211	1.11771	10.1756	1.28262	4.82165
ENSMUSG00000018574	Acadvl	A	11.1168	1.05213	8.01882	1.29632	4.91846	15.7924	1.18315	13.7341	1.21179	4.46651
ENSMUSG00000018583	G3bp1	A	18.9405	1.24428	16.3294	1.11848	1.8026	17.1082	1.36796	10.8951	1.26299	1.93038
ENSMUSG00000018585	Atox1	A	23.5971	1.13704	12.0274	1.02842	5.36097	17.209	1.25949	13.4597	1.20404	4.30892
ENSMUSG00000018593	Sparc	A	1.51447	1.2718	0.159793	1.24341	5.22966	6.01367	1.42528	2.76159	1.31621	5.8911
ENSMUSG00000018599	Smcr7	A	17.7885	1.19812	17.4638	1.39571	1.21337	20.6427	1.07198	17.3734	1.35809	1.54201
ENSMUSG00000018651	Tada2a	A	0.0222624	1.18581	14.4998	1.07965	0.899486	18.6218	1.04987	13.806	1.22473	0.93696
ENSMUSG00000018661	Cog1	A	4.54401	1.27199	7.02186	1.24817	2.09132	2.57028	1.2075	6.21567	1.03355	2.53074
ENSMUSG00000018666	Cbx1	A	22.039	1.11548	11.6571	1.04828	2.34627	15.7497	1.0836	14.8336	1.20305	1.97391
ENSMUSG00000018672	Copz2	A	16.5736	1.15258	20.2447	1.43947	4.0938	16.0675	1.1568	16.0141	1.25511	3.24162
ENSMUSG00000018697	Aatf	A	1.34616	1.09582	10.7185	1.04731	2.04633	13.6981	1.07858	8.89714	1.1411	2.06006
ENSMUSG00000018707	Dync1h1	A	3.96313	1.22636	6.06556	1.26239	3.91803	0.284769	1.27811	4.62912	1.06165	4.07465
ENSMUSG00000018733	Pex12	A	18.1919	1.20363	14.288	1.23957	1.34783	17.9605	1.31914	15.3584	1.75154	1.059
ENSMUSG00000018740	Slc25a35	A	20.3741	1.59894	18.1504	1.79588	1.78228	20.2655	1.25	19.0078	3.24267	1.99126
ENSMUSG00000018750	Zbtb4	A	22.0289	1.29528	17.4622	1.14279	0.705715	7.93016	1.22568	18.9642	1.23144	1.18257
ENSMUSG00000018752	BC096441	A	15.5707	1.38557	13.1799	1.75552	0.208294	3.79392	1.23082	6.56658	1.23887	0.47834
ENSMUSG00000018761	Mpdu1	A	9.69989	1.29693	3.37435	1.04665	2.97299	11.9896	1.32905	13.4999	1.17878	3.01299
ENSMUSG00000018765	Fxr2	A	22.0501	1.09238	11.3689	1.08112	1.88184	21.1814	1.09627	12.5427	1.01361	2.27357
ENSMUSG00000018774	Cd68	A	6.25079	1.15935	17.7493	1.10903	2.44758	2.57633	1.31936	10.4504	1.17536	3.28655
ENSMUSG00000018796	Acsl1	A	19.9771	1.44831	18.7275	1.42884	4.54679	18.6849	1.15558	1.66155	1.26628	4.533
ENSMUSG00000018800	Abca5	A	18.8384	1.15126	16.9135	1.15534	3.10504	6.23091	1.3611	4.48284	1.45086	2.73511
ENSMUSG00000018809	Smyd4	A	1.31548	1.40754	16.3413	1.19213	2.38592	11.5823	1.30594	15.441	1.27342	2.38198
ENSMUSG00000018819	Lsp1	A	5.62029	1.46154	2.49672	1.34164	3.48091	3.15908	1.41661	0.933417	1.33593	3.64156
ENSMUSG00000018820	Zfyve27	A	3.53751	1.17377	8.87546	1.08349	0.964329	2.22022	1.10089	1.82723	1.09157	1.45294
ENSMUSG00000018830	Myh11	A	2.16438	1.30187	2.40444	1.60254	3.62034	4.4809	1.39685	2.69358	1.59914	4.19001
ENSMUSG00000018841	Rad51l3	A	1.87432	1.31865	18.3303	1.15907	1.06362	3.71175	1.25217	21.2186	1.27981	0.891797
ENSMUSG00000018845	Unc45b	A	19.6254	1.18829	18.1547	1.23055	2.69655	4.39358	1.07555	13.7127	1.51198	2.99447
ENSMUSG00000018846	Pank3	A	13.2293	1.15499	4.7486	1.02108	3.82061	14.3105	1.4251	12.5383	1.47915	3.86765
ENSMUSG00000018848	Rars	A	15.3965	1.09421	21.1692	1.03456	3.07433	18.3653	1.09449	16.7848	1.10472	3.05098
ENSMUSG00000018858	Ict1	A	12.626	1.10309	12.43	1.06515	4.02154	13.5299	1.17247	13.0687	1.16284	3.26117
ENSMUSG00000018899	Irf1	A	6.10192	1.35282	8.77358	1.228	2.00064	23.7285	1.29341	19.672	1.31287	2.06039
ENSMUSG00000018909	Arrb1	A	21.3633	1.24429	22.3912	1.03069	3.16885	3.15049	1.32038	0.5213	1.24617	3.19966
ENSMUSG00000018920	Cxcl16	A	20.6797	1.11111	8.49529	1.25473	2.05118	3.72919	1.355	3.86773	1.658	2.16111
ENSMUSG00000018921	Pelp1	A	3.0039	1.24883	11.7703	1.29714	1.56218	1.16227	1.03494	16.3338	1.08737	1.94673
ENSMUSG00000018923	Med11	A	22.3241	1.13274	15.0381	1.28175	2.21136	23.0027	1.10927	9.33046	1.41613	1.61831
ENSMUSG00000018931	Gm16515	A	5.06561	1.1542	7.13863	1.21685	1.14882	6.15375	1.34673	8.79546	1.12994	1.89601
ENSMUSG00000018965	Ywhah	A	17.315	1.36673	10.2079	1.23934	3.79544	15.7913	1.13153	9.60458	1.41218	3.76233
ENSMUSG00000018974	Sart3	A	1.81366	1.35881	6.89176	1.03421	1.41528	20.419	1.20709	14.3568	1.09892	1.89853
ENSMUSG00000018986	Slfn3	A	10.6199	1.65354	7.24099	1.52092	1.89912	4.66116	1.33476	0.306105	1.20012	2.20581
ENSMUSG00000018995	Nars2	A	2.08552	1.0859	23.197	1.32895	2.26703	16.3939	1.17197	20.0009	1.07414	2.00591
ENSMUSG00000019039	Dalrd3	A	6.72541	1.21448	21.5676	1.40905	0.757562	17.7923	1.16556	17.1475	1.5746	0.4458
ENSMUSG00000019066	Rab3d	A	8.05687	1.20168	16.4276	1.1922	3.39624	7.30829	1.38233	15.7751	1.31263	3.35187
ENSMUSG00000019080	Mfsd3	A	3.98074	1.29064	15.4574	1.20766	0.870543	12.1824	1.16899	13.8061	2.34288	0.779401
ENSMUSG00000019087	Atp6ap1	A	19.0506	1.28577	16.5768	1.15782	3.26392	22.6313	1.15337	12.4327	1.1448	3.52768
ENSMUSG00000019088	Dnase1l1	A	22.4135	1.10935	17.8594	1.62873	1.88493	8.08683	1.34569	20.1995	1.14502	1.83589
ENSMUSG00000019132	BC005537	A	15.185	1.44495	11.2749	1.41841	2.35917	8.45565	1.11441	14.0966	1.07354	2.11935
ENSMUSG00000019143	Hars2	A	21.894	1.13668	20.5712	1.10898	2.46562	10.5984	1.04698	12.3867	1.07715	1.83456
ENSMUSG00000019158	Tmem160	A	2.78736	1.47422	18.7444	1.96342	2.56094	21.2037	1.25345	23.718	1.25193	3.41022
ENSMUSG00000019173	Rab5c	A	7.05959	1.15087	14.1387	1.09826	4.38407	21.3096	1.07783	15.837	1.04653	4.12253
ENSMUSG00000019179	Mdh2	A	16.9916	1.10971	9.26839	1.42164	4.50717	18.4879	1.38388	12.6504	1.46172	4.60822
ENSMUSG00000019188	H13	A	18.6089	1.09092	0.9166	1.32343	1.88535	2.50678	1.13549	22.3105	1.45189	1.64317
ENSMUSG00000019194	Scn1b	A	10.7087	1.39788	12.0544	1.3693	1.82021	5.07582	1.44005	6.82208	1.20283	2.02053
ENSMUSG00000019210	Atp6v1e1	A	9.939	1.35784	7.42588	1.45796	5.01524	13.8809	1.31185	10.0187	1.20044	5.09425
ENSMUSG00000019254	Ppp1r12c	A	1.52381	1.0419	16.3219	1.12534	0.615968	21.4591	1.03864	20.7573	1.05315	0.736459
ENSMUSG00000019256	Ahr	A	13.5795	1.29282	14.8941	1.33242	1.65787	22.2055	1.25385	23.0755	1.362	2.02874
ENSMUSG00000019261	Mtap1s	A	21.7138	1.67907	16.3814	1.43284	-1.33319	21.7876	1.63433	19.6143	1.12691	-0.580249
ENSMUSG00000019295	Tmem129	A	8.3903	1.02886	0.628044	1.01545	1.29726	13.1542	1.25603	13.0448	1.42615	1.04252
ENSMUSG00000019297	2610027L16Rik	A	9.70688	1.07812	18.8197	1.07134	2.93969	15.5775	1.18266	13.4303	1.13775	3.14729
ENSMUSG00000019301	Hsd17b1	A	16.6926	1.95815	7.89352	1.44706	-1.67764	13.9547	1.66614	14.8828	1.99362	-1.24737
ENSMUSG00000019302	Atp6v0a1	A	21.4172	1.0125	19.153	1.18917	2.24905	22.5841	1.21008	19.1443	1.17052	2.14599
ENSMUSG00000019303	Psmc3ip	A	5.97888	1.44023	6.84034	1.39343	-1.63807	13.7964	2.22916	16.4199	1.44116	-0.615721
ENSMUSG00000019312	Grb7	A	3.18543	1.3256	5.71583	1.26988	0.529452	2.22775	1.32729	20.4596	1.17678	1.03238
ENSMUSG00000019320	Noxo1	A	3.72051	1.74087	11.8061	1.24549	-1.29561	4.36966	1.82797	23.7245	1.3383	-0.978385
ENSMUSG00000019362	D8Ertd738e	A	17.4486	1.0809	16.7484	1.04946	4.60821	17.2178	1.14196	9.69223	1.06087	4.12772
ENSMUSG00000019368	Sec14l4	A	17.3361	1.17421	11.3278	1.48945	3.747	23.1617	1.16033	19.3759	1.187	3.08414
ENSMUSG00000019370	Calm3	A	2.597	1.15948	21.2288	1.32368	5.20897	23.8346	1.03588	18.6443	1.1163	5.26553
ENSMUSG00000019373	Cops3	A	15.2088	1.13259	14.3939	1.11956	3.70947	14.1621	1.30207	12.9612	1.27009	3.42777
ENSMUSG00000019432	Ddx39b	A	23.0263	1.08646	16.7666	1.19475	0.0490355	21.1023	1.11824	17.043	1.24313	0.585406
ENSMUSG00000019433	Gipc1	A	5.63721	1.35742	4.08353	1.19819	1.45628	7.72894	1.38111	0.570048	1.22145	1.9249
ENSMUSG00000019437	Tlcd1	A	13.0946	1.22911	16.7234	1.44478	0.274762	12.4612	1.47948	14.0274	1.13339	0.265195
ENSMUSG00000019461	Plscr3	A	4.63608	1.2339	12.7194	1.2578	0.469954	6.0759	1.4918	2.34995	1.35985	1.40684
ENSMUSG00000019470	Xab2	A	3.24726	1.3797	8.25918	1.07637	1.03939	0.475194	1.18934	12.8269	1.01683	1.56259
ENSMUSG00000019471	Cdc37	A	11.8034	1.05446	11.3285	1.20373	2.75543	19.9593	1.12815	13.8571	1.09693	2.9589
ENSMUSG00000019487	Trip10	A	21.0584	1.16468	16.6453	1.46192	1.53153	4.6631	1.05183	11.703	1.28972	1.80141
ENSMUSG00000019505	Ubb	A	5.57235	1.35293	5.5748	2.09105	7.76283	16.4267	1.03237	2.0673	1.7688	7.51857
ENSMUSG00000019528	Gyg	A	8.45601	1.45195	11.0795	1.1082	2.90273	9.03231	1.36934	4.09136	1.2523	3.61801
ENSMUSG00000019539	Rcn3	A	3.51267	1.45033	2.99185	1.40061	2.72801	5.40528	1.29279	1.0125	1.08272	3.76626
ENSMUSG00000019564	Arid3a	A	21.3166	1.42482	1.73947	1.3228	1.50532	0.304367	1.55867	22.5998	1.7268	2.25661
ENSMUSG00000019578	Ubxn6	A	7.7262	1.16594	20.1855	1.1604	2.89434	9.21621	1.21214	7.69678	1.22395	2.69364
ENSMUSG00000019579	D17Wsu104e	A	20.3992	1.22346	3.63299	1.30707	3.16007	20.2471	1.28781	14.7412	1.25113	2.65217
ENSMUSG00000019647	Sema6a	A	0.700385	1.14667	23.5972	1.23108	0.409041	2.35865	1.17631	2.45917	1.17373	0.753939
ENSMUSG00000019699	Akt3	A	18.4797	1.25965	15.4217	1.16918	1.70487	6.46917	1.05857	7.15411	1.06503	2.064
ENSMUSG00000019710	Mrpl24	A	14.965	1.0984	15.9651	1.23562	0.877285	12.3184	1.18107	20.8029	1.13273	0.107771
ENSMUSG00000019715	Gle1	A	7.7736	1.3946	5.13176	1.08299	2.73379	14.257	1.36502	15.4283	1.32977	2.59679
ENSMUSG00000019726	Lyst	A	17.4774	1.35068	15.8197	1.25792	2.49227	18.7721	1.3267	17.6304	1.38117	2.70745
ENSMUSG00000019731	Slc35e1	A	18.1019	1.19741	10.6552	1.08878	3.32114	15.5883	1.08099	13.8112	1.20388	3.0553
ENSMUSG00000019734	Tmc4	A	0.0413997	1.64238	22.8677	1.30456	-0.0543921	3.60943	1.31	14.0147	1.12726	0.411963
ENSMUSG00000019737	AI428936	A	18.661	1.56766	13.72	1.63788	0.396037	4.11254	1.25331	5.56342	1.66032	0.691679
ENSMUSG00000019762	Iyd	A	12.9007	1.16472	9.87764	1.28842	4.93696	13.4028	1.18452	14.4135	1.17	4.68219
ENSMUSG00000019773	Fbxo5	A	7.81184	1.23257	0.991651	1.40822	0.597217	3.55456	1.33632	16.092	1.08817	0.856926
ENSMUSG00000019774	Mtrf1l	A	19.535	1.09247	19.0227	1.02128	0.327314	16.0379	1.36666	12.6401	1.07258	0.437639
ENSMUSG00000019777	Hdac2	A	19.3347	1.17986	17.5772	1.16865	3.2175	16.2612	1.15887	10.2633	1.12911	3.46783
ENSMUSG00000019782	Rwdd1	A	16.6819	1.26062	18.1299	1.28167	4.41316	13.0144	1.22931	13.1724	1.22261	3.84921
ENSMUSG00000019789	Hey2	A	21.7491	1.54874	14.6875	1.59759	0.629261	1.64016	1.1184	17.5309	1.61086	1.31323
ENSMUSG00000019790	Stxbp5	A	20.8897	1.20138	21.529	1.23744	0.845007	20.9789	1.18554	1.29497	1.08961	1.19994
ENSMUSG00000019791	Hint3	A	16.2099	1.18934	17.0294	1.1496	3.73448	15.9983	1.30585	15.6906	1.21013	2.99021
ENSMUSG00000019792	Trmt11	A	11.6271	1.05132	18.54	1.20433	1.86632	14.6818	1.15539	13.4961	1.14483	1.44098
ENSMUSG00000019794	Katna1	A	4.57315	1.12116	4.51663	1.0092	3.47971	5.68587	1.09687	4.50425	1.18247	3.21291
ENSMUSG00000019795	Pcmt1	A	8.55154	1.154	5.1305	1.16602	2.0029	13.1342	1.18734	10.7668	1.11075	1.83329
ENSMUSG00000019796	Lrp11	A	23.3236	1.31178	0.269105	1.25147	3.31545	8.2523	1.5263	7.08442	1.46322	3.66237
ENSMUSG00000019804	Snx3	A	19.8304	1.39679	5.41935	1.13161	3.67911	18.4511	1.19677	10.5113	1.34509	3.37165
ENSMUSG00000019808	Adat2	A	5.54809	1.20669	17.3952	1.47309	2.58653	3.46519	1.32022	20.4527	1.2586	2.57508
ENSMUSG00000019809	Pex3	A	8.67038	1.28393	4.79207	1.09058	3.43736	8.47929	1.35558	3.02865	1.07435	3.27333
ENSMUSG00000019810	Fuca2	A	6.50968	1.21978	1.86006	1.10119	2.16104	8.54826	1.30428	2.21171	1.38858	3.31056
ENSMUSG00000019813	Cep57l1	A	4.96818	1.13915	6.78187	1.24911	2.143	12.9937	1.28735	15.6758	1.17248	2.09043
ENSMUSG00000019814	Ltv1	A	20.2318	1.0511	16.751	1.24787	3.3283	17.0693	1.2256	14.8735	1.23709	3.37443
ENSMUSG00000019817	Plagl1	A	0.83226	1.59077	1.59741	1.36119	1.03348	3.834	1.8371	5.33529	1.4152	1.43843
ENSMUSG00000019818	Cd164	A	23.5408	1.23442	19.123	1.49937	4.32759	1.85624	1.41266	21.8228	1.44293	4.23889
ENSMUSG00000019820	Utrn	A	8.3958	1.19777	3.99398	1.25665	3.60253	5.43632	1.48325	4.8573	1.43103	3.83677
ENSMUSG00000019823	Mical1	A	3.82299	1.35994	7.94898	1.14658	-0.187399	3.71662	1.66637	1.67171	1.12479	0.445712
ENSMUSG00000019826	Zbtb24	A	21.2138	1.24426	17.7613	1.1792	0.604281	20.189	1.26762	16.8578	1.29401	0.710687
ENSMUSG00000019832	Rab32	A	23.3147	1.46823	20.7486	1.4843	2.55277	22.7553	1.40582	20.6402	1.36258	2.66562
ENSMUSG00000019837	Gtf3c6	A	20.4194	1.23679	18.0384	1.36874	3.2039	17.1254	1.15982	13.4776	1.39258	2.67388
ENSMUSG00000019841	Rev3l	A	1.04121	1.13401	23.1348	1.17498	1.76451	10.753	1.02242	8.90055	1.02719	2.28739
ENSMUSG00000019843	Fyn	A	2.05381	1.08919	3.42101	1.20941	2.00808	4.01182	1.18817	2.9869	1.19527	2.10011
ENSMUSG00000019845	Tube1	A	3.28311	1.88676	5.93407	1.48691	1.74739	13.5401	1.55246	13.7223	1.27498	1.47927
ENSMUSG00000019846	Lama4	A	23.9056	1.23461	22.1386	1.19172	1.84516	4.13086	1.18065	3.33093	1.13617	2.19596
ENSMUSG00000019849	Prep	A	13.5268	1.15195	8.81387	1.42281	4.12557	17.2419	1.20757	10.4704	1.15866	4.17687
ENSMUSG00000019851	Perp	A	0.366068	1.08081	13.6739	1.1539	5.68601	1.63012	1.01109	15.7832	1.38645	5.50754
ENSMUSG00000019854	Reps1	A	4.86919	1.45187	4.2127	1.3759	0.823703	4.73269	1.39922	3.70988	1.48389	0.954227
ENSMUSG00000019861	Gopc	A	16.6154	1.17887	16.4955	1.17703	2.43287	18.7243	1.22719	17.9403	1.07948	2.38413
ENSMUSG00000019863	Qrsl1	A	0.0437358	1.03916	15.8739	1.28968	2.28454	15.8919	1.37238	15.116	1.40171	1.91086
ENSMUSG00000019868	Vta1	A	3.62802	1.25642	0.0431969	1.15762	2.26152	8.42209	1.09111	2.86781	1.26576	2.40053
ENSMUSG00000019872	Smpdl3a	A	11.7725	1.07693	0.0978117	1.08182	5.06928	7.5285	1.18135	1.11514	1.45344	5.00724
ENSMUSG00000019873	Reep3	A	16.9104	1.16519	9.08785	1.43727	4.8526	23.2846	1.20212	10.1614	1.08143	4.29594
ENSMUSG00000019874	Fabp7	A	4.68922	1.46469	20.55	1.4753	2.24542	3.46217	1.43995	0.0758839	1.36466	2.27429
ENSMUSG00000019876	Pkib	A	14.9575	1.29631	10.9867	1.23803	1.50367	5.51935	1.32143	2.3036	1.1467	1.69972
ENSMUSG00000019877	Serinc1	A	10.9177	1.17049	1.2112	1.05867	4.57304	9.04924	1.23166	2.97378	1.18593	4.56215
ENSMUSG00000019878	Hsf2	A	1.09247	1.19332	2.76369	1.20605	1.04617	10.8026	1.14301	10.9475	1.13657	1.16136
ENSMUSG00000019880	Rspo3	A	21.1386	1.11415	21.5288	1.14435	2.21138	5.78614	1.34598	4.58224	1.20821	2.35859
ENSMUSG00000019883	Echdc1	A	19.3361	1.2001	18.0656	1.2657	2.87981	19.3334	1.36465	15.3785	1.22433	2.83431
ENSMUSG00000019891	Dcbld1	A	3.55745	1.04379	11.8142	1.22329	0.477053	11.9763	1.16377	9.93905	1.32319	1.72397
ENSMUSG00000019897	Ccdc59	A	16.5781	1.08858	11.4607	1.25589	1.3027	11.8745	1.03311	12.4472	1.30483	1.56534
ENSMUSG00000019906	Lin7a	A	13.1097	1.20198	17.1156	1.15791	1.88189	16.2889	1.21164	0.114289	1.16496	1.94228
ENSMUSG00000019907	Ppp1r12a	A	0.454519	1.23218	0.225863	1.15137	2.12978	0.983958	1.19899	1.83065	1.11377	2.52313
ENSMUSG00000019917	40430	A	6.6006	1.19063	16.2988	1.08418	3.36357	5.33378	1.28787	22.396	1.12126	3.55588
ENSMUSG00000019920	Lims1	A	21.6123	1.05231	22.187	1.23917	3.37677	6.67711	1.21631	3.51009	1.23506	3.23465
ENSMUSG00000019923	Zwint	A	8.79158	1.17748	1.20285	1.40551	1.96484	15.4085	1.0498	8.01261	1.13376	2.07079
ENSMUSG00000019927	Ube2d1	A	21.4361	1.14751	12.3	1.19279	0.906355	4.88579	1.38632	4.89027	1.25342	0.745112
ENSMUSG00000019929	Dcn	A	17.8522	1.20742	17.4784	1.29575	6.68334	6.22547	1.21807	5.83309	1.17431	6.82548
ENSMUSG00000019942	Cdk1	A	10.1698	1.25694	13.7058	1.59428	1.81843	12.3403	1.0737	5.71118	1.30909	2.11043
ENSMUSG00000019943	Atp2b1	A	13.9382	1.08681	4.33083	1.16858	2.97595	9.1913	1.1678	5.44668	1.37755	2.90109
ENSMUSG00000019947	Arid5b	A	13.9265	1.4844	18.2328	1.22115	1.47219	2.3612	1.17924	1.85461	1.17675	1.90974
ENSMUSG00000019948	Actr6	A	14.5994	1.40375	13.1538	1.42727	2.14814	14.4876	1.33875	13.5129	1.24559	2.40333
ENSMUSG00000019951	Uhrf1bp1l	A	12.2461	1.2073	15.0896	1.1573	3.17535	8.79263	1.0939	12.9708	1.05527	3.31468
ENSMUSG00000019952	Poc1b	A	1.10343	1.12779	4.68681	1.26597	2.50337	7.82537	1.19126	4.71454	1.11032	2.01086
ENSMUSG00000019960	Dusp6	A	6.03701	1.24051	12.4094	1.28435	1.79908	2.6416	1.21118	22.3672	1.229	1.78977
ENSMUSG00000019961	Tmpo	A	18.4104	1.20129	17.393	1.32697	1.53651	15.5093	1.28393	14.8212	1.36927	1.57899
ENSMUSG00000019966	Kitl	A	17.4195	1.32284	16.6728	1.07632	2.96217	10.5889	1.31393	4.71039	1.22603	3.01954
ENSMUSG00000019969	Psen1	A	10.6904	1.11967	9.54993	1.11542	3.23936	6.82519	1.16204	3.56306	1.21664	3.12106
ENSMUSG00000019970	Sgk1	A	1.36981	1.21085	6.0022	1.09343	2.62115	6.45437	1.07858	3.4637	1.16883	2.77494
ENSMUSG00000019971	Cep290	A	21.0604	1.37432	21.3516	1.35472	2.0202	3.66094	1.12534	10.8716	1.15193	2.14795
ENSMUSG00000019977	Hbs1l	A	8.25908	1.13229	3.16487	1.37132	2.98312	12.664	1.10939	2.52787	1.09993	2.75509
ENSMUSG00000019978	Epb4.1l2	A	0.540709	1.13658	2.24785	1.23364	2.65269	3.53663	1.23445	3.74089	1.20276	2.87455
ENSMUSG00000019984	Med23	A	0.814628	1.30681	22.4287	1.21301	1.39341	3.10169	1.16119	21.6375	1.0867	1.43811
ENSMUSG00000019986	Ahi1	A	19.7113	1.40586	17.4725	1.16221	2.31707	1.6867	1.15126	2.26398	1.25311	2.70669
ENSMUSG00000019988	Nedd1	A	7.38159	1.41597	5.82232	1.48876	2.14235	9.98179	1.2562	4.49819	1.13408	2.27803
ENSMUSG00000019992	Fam54a	A	0.506049	1.27838	5.16728	2.166	-0.51382	4.7074	1.09608	7.88259	1.79288	0.650745
ENSMUSG00000019998	Stx7	A	20.5651	1.30307	19.1802	1.47542	2.69743	22.7105	1.16462	22.6914	1.24925	2.72575
ENSMUSG00000020003	Pex7	A	10.9478	1.26687	5.54113	1.17033	2.99747	10.9842	1.13391	21.9989	1.19946	2.83709
ENSMUSG00000020009	Ifngr1	A	2.68297	1.11919	6.18479	1.01314	2.13451	2.13034	1.17523	23.7337	1.195	2.45509
ENSMUSG00000020015	Cdk17	A	0.0752497	1.05396	1.02642	1.1066	1.95303	5.6721	1.24061	3.09464	1.26917	2.07606
ENSMUSG00000020018	Snrpf	A	13.2959	1.40861	14.1992	1.24336	1.13573	14.1398	1.36826	12.1314	1.37992	1.0282
ENSMUSG00000020019	Ntn4	A	2.37666	1.49596	22.0905	1.35287	3.87542	3.16989	1.48083	0.55257	1.44632	3.91277
ENSMUSG00000020022	Ndufa12	A	19.2903	1.15473	8.80117	1.18839	5.62231	18.3067	1.2996	16.353	1.12583	5.34829
ENSMUSG00000020023	Tmcc3	A	0.479868	1.06332	6.16766	1.21943	2.4668	3.61059	1.43696	1.70814	1.25917	2.50864
ENSMUSG00000020024	Ccdc41	A	3.34365	1.16736	22.5598	1.19119	2.14552	7.34243	1.10241	0.844208	1.05621	2.10354
ENSMUSG00000020029	Nudt4	A	2.0212	1.11471	7.14031	1.2506	3.97348	4.74934	1.10285	1.45916	1.12915	3.79327
ENSMUSG00000020056	Ccdc53	A	7.60928	1.23192	3.85831	1.16976	4.28748	8.66571	1.31712	1.80912	1.23836	3.91689
ENSMUSG00000020057	Dram1	A	4.07678	1.21727	19.5878	1.26599	2.70042	1.95962	1.62204	22.6984	1.57257	2.88479
ENSMUSG00000020063	Sirt1	A	7.90397	1.11736	7.80432	1.22918	0.79121	8.30305	1.36151	6.78708	1.29597	0.959743
ENSMUSG00000020064	Herc4	A	6.04991	1.07775	21.192	1.1276	2.37387	8.26312	1.1501	3.39663	1.1332	2.23854
ENSMUSG00000020068	Pbld2	A	3.99769	1.0468	11.9926	1.08542	4.21969	13.548	1.29485	17.2091	1.38276	3.2988
ENSMUSG00000020069	Hnrnph3	A	20.9609	1.23856	3.71521	1.17445	-1.94423	1.18333	1.07439	5.12971	1.08575	-1.57175
ENSMUSG00000020070	Rufy2	A	3.66222	1.03178	6.48374	1.38422	1.08132	7.49827	1.46756	6.53486	1.31421	1.38384
ENSMUSG00000020074	Ccar1	A	18.0856	1.14241	18.5635	1.045	1.7537	16.7656	1.19017	9.99051	1.16902	2.03767
ENSMUSG00000020075	Ddx21	A	16.0972	1.29433	15.6628	1.32819	3.39631	16.9805	1.27698	11.7522	1.35115	3.72349
ENSMUSG00000020076	Ddx50	A	17.4002	1.32267	20.684	1.27337	3.11899	14.6426	1.11711	13.7628	1.0971	2.43418
ENSMUSG00000020077	Srgn	A	15.8841	1.08777	8.91801	1.4024	5.23656	3.5912	1.22398	3.76111	1.34721	5.36617
ENSMUSG00000020078	Vps26a	A	13.9054	1.20007	9.98044	1.20394	3.32043	12.2656	1.2024	9.10511	1.33255	3.34166
ENSMUSG00000020079	Supv3l1	A	11.8333	1.30318	12.2456	1.30664	2.63387	14.033	1.41778	11.7304	1.43112	2.44299
ENSMUSG00000020088	Sar1a	A	14.4181	1.21126	17.5967	1.11034	3.51302	13.3725	1.16165	14.8736	1.07716	3.33642
ENSMUSG00000020091	Eif4ebp2	A	5.54546	1.31803	5.30029	1.22107	0.984977	3.36362	1.40275	7.26494	1.11135	0.368768
ENSMUSG00000020092	X99384	A	2.57533	1.32873	6.50212	1.38453	3.06086	6.62803	1.11155	6.22572	1.09291	3.27449
ENSMUSG00000020100	Slc29a3	A	22.7077	1.10611	10.701	1.07346	2.2232	4.45833	1.42709	23.5851	1.15701	3.67056
ENSMUSG00000020101	4632428N05Rik	A	18.0152	1.23718	16.6961	1.03951	2.13337	22.9563	1.19107	2.95714	1.17394	2.03128
ENSMUSG00000020105	Lrig3	A	8.2264	1.39465	11.5757	1.38482	1.58401	11.3308	1.37184	12.7249	1.1602	2.04095
ENSMUSG00000020107	Anapc16	A	22.6156	1.10344	22.583	1.09205	3.13868	13.0825	1.06829	19.6274	1.02927	2.74049
ENSMUSG00000020109	Dnajb12	A	4.49245	1.17888	4.90764	1.07985	2.54072	0.569442	1.08228	18.6442	1.20795	2.78459
ENSMUSG00000020114	Cand1	A	20.9033	1.09114	5.00213	1.08035	3.02314	17.0989	1.03046	8.60393	1.15975	3.13501
ENSMUSG00000020115	Tbk1	A	4.85768	1.19876	1.05078	1.04206	2.51175	21.4333	1.0398	2.64044	1.02992	2.57679
ENSMUSG00000020116	Pno1	A	15.9603	1.25367	22.802	1.11154	4.35856	15.5135	1.20603	9.38406	1.30044	3.89856
ENSMUSG00000020121	Srgap1	A	23.9704	1.16486	22.9385	1.17952	0.969767	3.45609	1.73739	2.19383	1.33285	1.1338
ENSMUSG00000020124	Usp15	A	17.8014	1.14412	22.6107	1.07878	2.65704	18.9867	1.11404	5.27199	1.09773	2.75737
ENSMUSG00000020128	Vps54	A	23.8788	1.0185	22.3635	1.14104	2.4567	5.13002	1.12895	1.78332	1.1364	2.06766
ENSMUSG00000020132	Rab21	A	22.9818	1.17172	1.40764	1.18338	2.93962	22.0734	1.18291	1.3982	1.06496	2.49074
ENSMUSG00000020133	2310011J03Rik	A	5.43127	1.26968	9.79298	1.75025	1.55659	8.80318	1.21952	17.7888	1.46435	1.55968
ENSMUSG00000020134	Peli1	A	3.21609	1.01746	21.8996	1.13502	0.0626523	3.91418	1.11274	0.278386	1.15742	0.0434998
ENSMUSG00000020137	Thap2	A	19.3083	1.3098	13.2997	1.03414	0.145683	16.1375	1.28999	12.401	1.20908	0.30203
ENSMUSG00000020149	Rab1	A	16.0943	1.22468	2.38224	1.07135	3.37916	17.7085	1.08738	14.7373	1.07533	3.39555
ENSMUSG00000020152	Actr2	A	14.4018	1.11007	8.9678	1.09127	4.42477	3.24061	1.23288	7.95311	1.10532	4.20974
ENSMUSG00000020154	Ptprb	A	23.3079	1.12982	18.904	1.19923	3.56797	0.372308	1.10487	21.1452	1.15342	3.7664
ENSMUSG00000020156	Mum1	A	4.60092	1.13453	0.0709216	1.21262	1.85562	8.94612	1.18156	15.7593	1.1811	1.85559
ENSMUSG00000020160	Meis1	A	20.1114	1.43468	20.816	1.22513	-0.0547495	19.8177	1.07178	18.5947	1.21006	0.309686
ENSMUSG00000020166	Cnot2	A	23.9009	1.0784	23.2995	1.13672	2.02441	5.29428	1.03406	2.48745	1.12378	1.87651
ENSMUSG00000020167	Tcf3	A	4.51377	1.55375	6.19973	1.47884	0.185233	6.48152	1.14483	9.44215	1.28036	0.559585
ENSMUSG00000020170	Frs2	A	2.78876	1.06162	1.04411	1.02112	1.46736	3.7934	1.17338	6.79133	1.0282	1.68823
ENSMUSG00000020171	Yeats4	A	6.30549	1.17722	6.76625	1.08655	3.60621	10.273	1.16378	17.1983	1.32997	3.42121
ENSMUSG00000020173	Cobl	A	10.6676	1.24435	11.7898	1.27514	1.47259	21.8072	1.03166	4.24146	1.13897	1.89424
ENSMUSG00000020178	Adora2a	A	22.1111	1.20213	12.6427	1.2927	0.381502	1.33338	1.59312	0.515101	1.40543	0.887774
ENSMUSG00000020180	Snrpd3	A	22.3916	1.27683	19.3777	1.40546	2.45283	18.5671	1.19676	11.3463	1.22196	2.38763
ENSMUSG00000020183	Cpm	A	15.9191	1.35027	9.28566	1.4664	3.81562	8.40437	1.38426	5.35913	1.40447	4.07389
ENSMUSG00000020184	Mdm2	A	19.3781	1.06182	19.918	1.07628	0.25402	10.56	1.27504	11.9283	1.21887	0.311708
ENSMUSG00000020189	Osbpl8	A	18.7249	1.32449	23.0527	1.19223	2.73041	16.462	1.15017	14.1969	1.01294	2.90037
ENSMUSG00000020196	Cabin1	A	6.35537	1.4746	6.85777	1.48484	1.39338	6.7415	1.27714	5.79209	1.39185	1.79876
ENSMUSG00000020198	Ap3d1	A	23.0992	1.12988	1.50511	1.17332	2.59729	22.3018	1.2428	21.1037	1.10632	2.82939
ENSMUSG00000020211	Sf3a2	A	0.741139	1.41174	7.6849	1.27664	-0.816826	22.3224	1.26186	18.6435	1.02807	0.272456
ENSMUSG00000020212	Mdm1	A	23.8778	1.20647	1.00959	1.38215	1.258	6.98322	1.36161	7.19965	1.1136	1.31922
ENSMUSG00000020220	Vps13d	A	8.59136	1.07208	11.6821	1.0432	2.72622	1.80389	1.12433	22.3623	1.15113	2.81904
ENSMUSG00000020224	Llph	A	12.4591	1.1588	11.0536	1.54853	4.36515	12.5892	1.16524	11.0318	1.08749	4.05731
ENSMUSG00000020225	Tmbim4	A	15.997	1.12773	7.4888	1.25984	5.6044	15.1602	1.19886	5.3241	1.13909	5.39884
ENSMUSG00000020228	Helb	A	4.08362	1.15683	21.6852	1.11877	1.43152	4.5107	1.25053	23.1591	1.22571	2.60648
ENSMUSG00000020231	Dip2a	A	1.50201	1.21737	19.6123	1.09642	2.37837	4.92637	1.4241	3.25299	1.2371	2.64785
ENSMUSG00000020232	Hmg20b	A	7.35603	1.09466	17.1842	1.70778	1.99356	17.4279	1.21392	18.0788	1.7699	1.68679
ENSMUSG00000020235	Fzr1	A	3.36436	1.38614	2.747	1.15624	0.488716	1.09053	1.24277	9.37717	1.00997	1.02465
ENSMUSG00000020238	Ncln	A	2.68073	1.19431	12.7098	1.15863	1.70587	20.0179	1.25083	15.7835	1.3866	2.25615
ENSMUSG00000020246	Hcfc2	A	21.5359	1.23836	21.1717	1.21652	1.44835	21.4942	1.13933	19.0861	1.03567	1.54383
ENSMUSG00000020248	Nfyb	A	1.11192	1.04205	22.1765	1.34746	1.53714	22.4112	1.15966	20.7676	1.38117	1.34217
ENSMUSG00000020250	Txnrd1	A	19.5426	1.13171	19.988	1.0391	3.80578	19.6887	1.23382	19.7649	1.21899	3.76779
ENSMUSG00000020251	Glt8d2	A	19.9959	1.55255	5.81946	1.49693	2.72407	3.98461	1.04381	18.3639	1.51832	3.00096
ENSMUSG00000020253	Ppm1m	A	14.4895	1.03338	17.5876	1.33887	1.65199	5.64202	1.30232	6.46755	1.07243	0.936429
ENSMUSG00000020255	D10Wsu102e	A	5.68311	1.16147	18.1022	1.43418	3.93497	8.98975	1.12673	3.49892	1.08169	3.58548
ENSMUSG00000020257	Wdr82	A	17.6607	1.43819	16.8646	1.22357	1.20109	17.0917	1.36963	13.7864	1.38113	1.95294
ENSMUSG00000020260	Pofut2	A	1.51754	1.22579	7.93466	1.49649	2.1285	23.7046	1.16987	14.224	1.07887	2.36485
ENSMUSG00000020267	Hint1	A	15.615	1.06958	16.0164	1.07058	5.30553	14.345	1.23218	14.4461	1.26793	4.86709
ENSMUSG00000020271	Fbxw11	A	20.239	1.06543	21.3311	1.22063	2.76982	10.1201	1.05164	1.21245	1.08318	2.62992
ENSMUSG00000020272	Stk10	A	4.12599	1.18868	8.76467	1.3992	2.19029	3.81576	1.35244	4.43583	1.23667	2.54557
ENSMUSG00000020273	Papolg	A	22.6359	1.21933	19.584	1.12138	1.29159	2.52959	1.10646	2.7003	1.08013	1.39496
ENSMUSG00000020275	Rel	A	0.518784	1.06085	5.59554	1.21266	0.111493	3.47397	1.24809	5.23643	1.19628	0.453404
ENSMUSG00000020277	Pfkl	A	23.9289	1.23256	11.5024	1.48575	3.676	20.4701	1.36472	0.492742	1.19121	4.28086
ENSMUSG00000020280	Pus10	A	13.3365	1.23905	9.09187	1.18338	2.87399	11.9428	1.31188	8.92456	1.20303	2.87348
ENSMUSG00000020283	Pex13	A	21.1326	1.17606	0.764755	1.16219	1.93008	16.9178	1.11323	11.7505	1.0739	1.72208
ENSMUSG00000020284	1810043G02Rik	A	7.22783	1.21968	4.86781	1.28468	-0.190355	5.8754	1.4916	13.2964	1.49805	-0.099661
ENSMUSG00000020287	Mpg	A	5.80022	1.28174	9.11859	1.16549	-1.25098	5.82848	1.26998	11.588	1.19397	-1.08817
ENSMUSG00000020289	Nprl3	A	0.656376	1.11432	14.7449	1.18702	-0.17601	20.4969	1.20932	16.2797	1.14439	0.0478488
ENSMUSG00000020290	Xpo1	A	16.7662	1.29699	19.2162	1.12319	2.78371	17.7109	1.29051	14.9285	1.08475	2.35184
ENSMUSG00000020305	Asb3	A	4.6548	1.32539	2.94773	1.27831	1.26214	7.57457	1.28555	3.29677	1.3267	1.69244
ENSMUSG00000020307	Cdc34	A	23.3887	1.18551	20.0034	1.16761	3.27684	18.1875	1.39962	15.9034	1.43225	3.46458
ENSMUSG00000020308	Gm16517	A	2.252	1.46569	13.0272	1.34063	-0.708415	20.6516	1.79147	17.6583	1.31441	-0.165251
ENSMUSG00000020311	Erlec1	A	13.5994	1.24734	7.98299	1.09797	2.06501	5.46043	1.1932	23.3414	1.01062	2.14782
ENSMUSG00000020315	Spnb2	A	22.7192	1.01405	19.3047	1.15398	3.96834	3.68851	1.1178	5.73863	1.08885	4.30387
ENSMUSG00000020328	Nudcd2	A	14.5251	1.40867	15.0325	1.31806	2.95432	12.86	1.41964	12.4598	1.49443	2.46813
ENSMUSG00000020329	Polrmt	A	1.86182	1.46067	18.2396	1.07433	0.643699	22.1334	1.21644	16.6279	1.07108	1.15061
ENSMUSG00000020335	Zfp354b	A	16.1545	1.12938	15.8373	1.21053	-0.59009	13.488	1.16588	15.7405	1.65104	-0.234388
ENSMUSG00000020346	Mgat1	A	1.83019	1.19203	18.4512	1.1247	1.30644	0.734516	1.07358	19.4129	1.15185	1.78554
ENSMUSG00000020349	Ppp2ca	A	17.1143	1.14729	10.4757	1.16872	2.57702	14.798	1.21866	8.99674	1.12424	2.40675
ENSMUSG00000020354	Sgcd	A	16.4888	1.2969	1.79934	1.27276	2.67537	7.42648	1.51597	8.213	1.32786	2.88986
ENSMUSG00000020357	Flt4	A	6.50102	1.27561	6.20623	1.12237	2.42928	5.39149	1.34653	3.16757	1.11626	2.94364
ENSMUSG00000020358	Hnrnpab	A	14.7021	1.21624	18.1823	1.06228	3.8776	13.8692	1.38971	8.36803	1.17213	3.64497
ENSMUSG00000020359	Agxt2l2	A	14.5939	1.09683	11.5504	1.29251	-1.43912	11.3988	1.13899	14.5552	1.347	-1.18062
ENSMUSG00000020361	Hspa4	A	19.6541	1.1995	5.45688	1.126	3.402	17.1474	1.27202	10.4608	1.35456	3.47112
ENSMUSG00000020362	Cnot6	A	11.036	1.07947	21.5834	1.20375	3.07008	4.59536	1.14845	7.19875	1.05589	3.13996
ENSMUSG00000020363	Gfpt2	A	1.28847	1.33284	23.2839	1.22123	1.00154	4.2933	1.53686	2.77316	1.36073	1.41479
ENSMUSG00000020364	Zfp354a	A	11.9293	1.10483	18.5304	1.17449	1.86721	8.87303	1.1141	15.8387	1.20556	1.56983
ENSMUSG00000020366	Mapk9	A	2.97046	1.04533	19.7408	1.26932	2.3977	8.69296	1.04648	18.5834	1.19809	1.96904
ENSMUSG00000020368	Canx	A	19.9586	1.22471	20.7058	1.34398	5.30474	23.8354	1.13972	17.3114	1.35115	5.27638
ENSMUSG00000020375	Rufy1	A	23.7176	1.13947	8.83291	1.10839	3.22038	20.1921	1.12158	21.8295	1.12845	3.18215
ENSMUSG00000020376	Rnf130	A	8.78561	1.08106	21.3421	1.32539	4.86192	4.86485	1.1608	23.5117	1.41936	4.41871
ENSMUSG00000020377	Ltc4s	A	12.1796	2.55152	9.67732	2.29704	0.246551	14.9255	1.59704	12.7273	1.38233	0.778136
ENSMUSG00000020380	Rad50	A	5.04855	1.4992	6.50393	1.37968	2.09438	8.73435	1.27279	9.86015	1.25063	2.39992
ENSMUSG00000020385	Clk4	A	11.691	1.05866	10.3972	1.19003	-0.209991	10.9202	1.26085	11.0021	1.12045	-0.00303285
ENSMUSG00000020386	Sar1b	A	17.8513	1.42801	13.3863	1.25569	4.69345	16.3948	1.40269	13.6019	1.20337	4.55508
ENSMUSG00000020387	Phf15	A	19.9214	1.25609	16.9444	1.4222	0.313664	1.33124	1.24602	18.2476	1.14444	1.02612
ENSMUSG00000020388	Pdlim4	A	10.6186	1.26601	11.1496	1.53356	1.57389	4.66415	1.1198	22.8627	1.2898	2.07908
ENSMUSG00000020389	Cdkl3	A	16.5546	1.05213	16.673	1.66761	1.56076	12.0436	1.26246	10.3526	1.28493	1.377
ENSMUSG00000020390	Ube2b	A	7.05852	1.27304	5.2831	1.39864	1.26537	7.64191	1.34538	5.67812	1.28835	1.18153
ENSMUSG00000020392	Cdkn2aipnl	A	15.7221	1.07981	15.338	1.15976	2.8203	15.8465	1.31864	12.9432	1.41356	3.31221
ENSMUSG00000020397	Med7	A	20.0609	1.1005	1.50704	1.10326	0.846484	1.05645	1.04938	21.8549	1.08606	0.722508
ENSMUSG00000020399	Havcr2	A	15.2533	1.29948	13.3455	1.40424	1.48365	8.26187	1.60431	6.84304	1.5388	1.6698
ENSMUSG00000020400	Tnip1	A	4.16361	1.38592	1.47099	1.18587	1.33739	2.55512	1.49591	0.510261	1.47663	1.84016
ENSMUSG00000020407	Upp1	A	19.7477	1.14446	11.6609	1.22851	2.62077	6.09379	1.08804	0.700516	1.32951	2.84216
ENSMUSG00000020409	Slu7	A	0.78007	1.20511	14.4154	1.01035	2.63776	3.14447	1.22877	0.104131	1.13488	2.64961
ENSMUSG00000020412	Ascc2	A	4.762	1.07822	9.54527	1.12064	2.14807	0.125566	1.15809	0.728962	1.09802	2.18697
ENSMUSG00000020413	Hus1	A	21.9915	1.09964	18.2342	1.42292	1.23752	17.3435	1.16575	12.9716	1.42308	2.17187
ENSMUSG00000020415	Pttg1	A	3.6502	1.08561	9.70871	1.30003	3.09904	11.1777	1.13131	18.5912	1.17051	2.91042
ENSMUSG00000020420	Zfp607	A	4.32203	1.03907	11.6056	1.21075	2.82795	4.70863	1.40295	2.30992	1.46715	2.85965
ENSMUSG00000020422	Tns3	A	12.6831	1.20246	9.31749	1.15996	2.60633	9.70622	1.15231	2.62057	1.04411	3.11198
ENSMUSG00000020423	Btg2	A	22.4287	1.15249	18.9006	1.27422	2.26345	5.08175	1.25147	23.9864	1.3395	2.57203
ENSMUSG00000020430	Pes1	A	8.48357	1.08655	16.3095	1.30167	3.23358	14.8609	1.12951	7.87676	1.18573	2.94219
ENSMUSG00000020432	Tcn2	A	3.44536	1.15921	9.41135	1.2323	4.93848	20.2447	1.09952	11.5282	1.14444	4.5977
ENSMUSG00000020437	Myo1g	A	4.20226	1.20828	8.11323	1.20305	0.148761	2.30295	1.54223	1.68484	1.30384	0.418032
ENSMUSG00000020439	Smtn	A	1.09816	1.55167	2.94295	1.24265	-0.413653	3.29594	1.32086	5.1599	1.34157	0.528239
ENSMUSG00000020441	2310033P09Rik	A	2.83654	1.39115	3.85303	1.29439	-0.403846	2.81275	1.19863	19.5066	1.10252	0.200614
ENSMUSG00000020444	Guk1	A	17.7855	1.1397	6.56955	1.06481	4.14401	12.4959	1.20586	11.7483	1.08471	3.28647
ENSMUSG00000020448	Rnf185	A	19.3327	1.12808	20.9491	1.03768	2.93857	22.5789	1.12338	19.3356	1.14041	2.68817
ENSMUSG00000020451	Limk2	A	5.10726	1.27169	9.14199	1.28619	1.85463	6.13815	1.431	4.6896	1.1192	2.08242
ENSMUSG00000020454	Eif4enif1	A	2.62048	1.05954	17.4522	1.1395	1.46659	16.3349	1.11064	13.4548	1.17143	1.42425
ENSMUSG00000020455	Trim11	A	8.94616	1.24492	10.2119	1.41333	-0.498188	8.31618	1.24582	10.1619	1.18456	-0.533653
ENSMUSG00000020456	Ogdh	A	12.4421	1.09269	8.1879	1.19348	3.7215	19.6515	1.20631	11.2543	1.10106	3.88379
ENSMUSG00000020457	Drg1	A	11.7276	1.11021	11.3542	1.15803	4.82182	13.1163	1.21062	9.98126	1.226	4.80205
ENSMUSG00000020458	Rtn4	A	6.75339	1.23118	1.01552	1.18558	3.13322	6.7011	1.3516	4.2316	1.40494	2.80389
ENSMUSG00000020459	Mtif2	A	3.66391	1.12845	16.7488	1.01612	2.44737	13.0352	1.12629	14.1563	1.14393	1.95701
ENSMUSG00000020460	Rps27a	A	16.0649	1.19139	17.5051	1.32996	4.83538	14.7233	1.10271	14.0066	1.36871	4.71826
ENSMUSG00000020462	Ccdc104	A	5.13001	1.0727	6.61507	1.20576	1.80247	16.3128	1.0267	4.70573	1.09914	2.28074
ENSMUSG00000020463	Smek2	A	5.53071	1.06856	16.5367	1.02694	2.37729	13.3108	1.08187	8.9897	1.07004	2.47449
ENSMUSG00000020464	Pnpt1	A	20.3318	1.06098	18.356	1.29892	2.89597	17.9805	1.27196	13.664	1.3452	2.71411
ENSMUSG00000020467	Efemp1	A	18.8159	1.10361	21.6489	1.26347	4.4865	6.28633	1.3855	4.59058	1.48296	4.60265
ENSMUSG00000020474	Polm	A	4.80825	1.30339	9.46363	1.12091	-1.0964	1.60913	1.39871	20.9209	1.34384	-0.651411
ENSMUSG00000020475	Pgam2	A	1.34881	1.90693	0.0980667	1.20215	-2.77207	17.0556	1.20004	20.9001	1.38625	-2.47786
ENSMUSG00000020476	Dbnl	A	5.54903	1.14093	10.8434	1.14828	2.43008	2.04542	1.10832	23.505	1.12677	2.57473
ENSMUSG00000020477	Mrps24	A	12.3646	1.05375	13.8961	1.15819	3.94807	15.3517	1.31425	15.5846	1.31513	3.44071
ENSMUSG00000020482	Ccdc117	A	17.3118	1.32702	20.8759	1.03243	1.8666	14.4972	1.46192	12.8982	1.37608	2.00295
ENSMUSG00000020485	Supt4h1	A	6.55218	1.35403	6.91562	1.05447	4.13526	7.5076	1.27753	3.81552	1.07463	3.26608
ENSMUSG00000020491	2810021J22Rik	A	22.1907	1.48051	18.5901	1.4378	1.65312	21.6744	1.38612	19.9946	1.43911	1.62588
ENSMUSG00000020495	1200011M11Rik	A	21.7279	1.07556	11.3155	1.15651	2.73789	3.24586	1.0476	8.9564	1.0896	2.65857
ENSMUSG00000020496	Rnf187	A	15.6715	1.09549	12.922	1.36382	3.44323	14.2167	1.15105	15.3831	1.22729	2.77748
ENSMUSG00000020514	Mrpl22	A	2.64185	1.14598	16.1851	1.31469	4.09078	18.2457	1.22479	14.797	1.25524	4.02808
ENSMUSG00000020515	Cnot8	A	2.029	1.0386	11.4455	1.19215	2.80232	22.3448	1.12182	19.2309	1.18334	2.47911
ENSMUSG00000020516	Rps6kb1	A	16.4642	1.18591	14.2878	1.10462	1.07613	12.8455	1.11039	10.7099	1.19877	0.968127
ENSMUSG00000020519	Sap30l	A	6.17557	1.22537	18.5544	1.07465	4.2426	8.87408	1.16945	3.76242	1.22541	3.44848
ENSMUSG00000020520	Galnt10	A	0.0958381	1.23501	1.17819	1.11747	2.61748	2.52387	1.27218	23.9422	1.11124	2.4836
ENSMUSG00000020521	Rnft1	A	4.18767	1.12559	11.8891	1.07507	2.26744	4.94503	1.18913	22.4646	1.15928	2.25904
ENSMUSG00000020522	Mfap3	A	22.141	1.07351	19.2352	1.25094	1.30597	6.52076	1.12693	0.123986	1.17726	1.55162
ENSMUSG00000020523	Fam114a2	A	7.80869	1.08079	4.329	1.13203	3.19383	8.10684	1.23032	2.54613	1.21438	2.73695
ENSMUSG00000020525	Ppm1d	A	4.70196	1.24072	8.76609	1.18365	1.58625	8.00913	1.22824	8.8174	1.24167	1.71076
ENSMUSG00000020527	Myo19	A	14.3785	1.23171	13.116	1.3661	0.703894	15.1255	1.31456	13.1715	1.44402	0.965889
ENSMUSG00000020528	Prpsap2	A	21.4892	1.33774	22.3249	1.10482	2.32593	19.3355	1.06749	20.8321	1.06174	2.13096
ENSMUSG00000020530	Ggnbp2	A	3.75489	1.11226	17.1486	1.02989	1.73521	6.23019	1.17374	12.9205	1.09618	1.76149
ENSMUSG00000020536	Llgl1	A	7.57768	1.03297	17.9073	1.20923	0.355022	0.526973	1.33321	17.8687	1.05362	1.06665
ENSMUSG00000020537	Drg2	A	0.939159	1.03319	14.9005	1.061	2.8261	19.182	1.14469	15.9866	1.16586	2.64688
ENSMUSG00000020541	Tom1l1	A	10.0598	1.12636	8.99717	1.1158	2.17653	11.9748	1.17676	11.5916	1.09278	2.52512
ENSMUSG00000020544	Cox11	A	19.4502	1.04368	9.24397	1.28059	-1.54086	12.6669	1.54112	11.7064	1.46231	-1.23994
ENSMUSG00000020549	Elac2	A	6.11507	1.11589	20.5517	1.20539	2.91741	20.5945	1.11138	16.5956	1.19424	2.68196
ENSMUSG00000020561	Twistnb	A	18.8957	1.1894	18.3777	1.45284	2.76648	17.7074	1.13578	19.0752	1.10782	2.81319
ENSMUSG00000020570	Sypl	A	14.8143	1.11117	15.1812	1.10895	2.50462	0.967548	1.13482	17.4008	1.1065	2.45199
ENSMUSG00000020573	Pik3cg	A	4.60961	1.38964	8.2139	1.18429	1.5191	2.85952	1.44049	2.46015	1.56466	2.03106
ENSMUSG00000020580	Rock2	A	13.7949	1.21768	15.3766	1.17206	1.66071	12.7125	1.14748	10.0453	1.3751	2.13121
ENSMUSG00000020585	Laptm4a	A	16.3724	1.14805	13.0899	1.14283	4.64802	10.8332	1.13072	2.11664	1.04421	4.49539
ENSMUSG00000020589	Fam49a	A	21.9185	1.28429	23.3869	1.14637	2.17991	2.95999	1.35361	1.97587	1.40156	2.1692
ENSMUSG00000020590	Snx13	A	1.71801	1.04648	23.2908	1.17726	2.0836	0.326178	1.10993	1.41213	1.14994	2.71448
ENSMUSG00000020594	Pum2	A	4.47743	1.21067	22.1785	1.11642	1.93459	5.00619	1.13332	5.28999	1.1286	1.99927
ENSMUSG00000020599	Rgs9	A	0.492734	1.35753	23.8407	1.25518	0.854018	5.34363	1.35093	3.18633	1.29206	1.25762
ENSMUSG00000020601	Trib2	A	18.2481	1.30682	11.1082	1.27184	1.86077	6.4821	1.29519	5.86219	1.42691	2.31539
ENSMUSG00000020608	Smc6	A	7.03393	1.21961	5.83815	1.22025	2.13756	8.91917	1.31129	9.81056	1.31947	2.00962
ENSMUSG00000020610	Amz2	A	12.1043	1.16513	15.1561	1.15705	2.97764	9.11213	1.2255	22.8541	1.0794	2.58725
ENSMUSG00000020611	Gna13	A	23.2419	1.1347	4.93512	1.10022	2.75649	1.70205	1.15107	3.09312	1.13079	2.70198
ENSMUSG00000020612	Prkar1a	A	3.1554	1.17945	4.64149	1.22373	2.83465	3.04942	1.19195	4.46077	1.22945	3.18353
ENSMUSG00000020621	Rdh14	A	8.27223	1.11804	12.0775	1.18982	1.79747	11.5278	1.2022	14.1962	1.35029	1.5365
ENSMUSG00000020628	Ttc15	A	3.16595	1.04452	7.2489	1.15429	2.54589	18.7991	1.07401	19.3699	1.12122	2.8484
ENSMUSG00000020629	Adi1	A	14.4268	1.22483	7.76915	1.19858	4.82937	10.497	1.12778	16.5269	1.36205	4.06611
ENSMUSG00000020630	Rnaseh1	A	3.52026	1.08554	14.4327	1.17437	1.33309	20.2809	1.04591	18.2232	1.11504	1.24836
ENSMUSG00000020634	Ubxn2a	A	18.309	1.34526	18.5197	1.19333	3.61779	15.3145	1.22726	10.7933	1.27057	2.94307
ENSMUSG00000020635	Fkbp1b	A	4.89114	1.38696	2.36334	1.41168	0.240896	9.24952	1.29303	2.916	1.25746	0.524402
ENSMUSG00000020640	Itsn2	A	23.79	1.06362	7.19039	1.05113	1.90783	2.93797	1.09937	5.64642	1.07595	2.14553
ENSMUSG00000020647	Ncoa1	A	2.38921	1.15381	3.77149	1.13081	2.40138	2.01294	1.15759	4.2008	1.18748	2.48473
ENSMUSG00000020648	Dus4l	A	20.4959	1.34671	14.2761	1.27308	1.2837	17.8478	1.24932	16.8297	1.29385	0.994478
ENSMUSG00000020650	Bcap29	A	11.686	1.23509	19.3602	1.17518	3.43673	7.86217	1.20131	0.91286	1.19945	3.52388
ENSMUSG00000020652	Cenpo	A	2.87984	1.13858	4.75883	1.14372	0.296052	9.22572	1.15302	11.398	1.05628	0.345655
ENSMUSG00000020654	Adcy3	A	23.4406	1.60573	0.135789	1.19413	1.47352	0.859067	1.50571	1.69732	1.22231	2.10431
ENSMUSG00000020656	Grhl1	A	20.5378	1.37823	13.0963	1.28856	1.66231	21.1977	1.2621	5.59079	1.18528	2.10506
ENSMUSG00000020658	Efr3b	A	13.7025	1.94834	16.7668	1.30287	3.64976	6.90166	2.04844	7.92524	1.55126	3.22169
ENSMUSG00000020659	Cbll1	A	21.4486	1.26358	14.0968	1.06959	1.50178	19.5858	1.0638	6.51265	1.17202	1.57181
ENSMUSG00000020664	Dld	A	15.2139	1.10961	13.8421	1.19122	5.39638	16.374	1.12519	10.7893	1.17315	5.13607
ENSMUSG00000020668	Kif3c	A	23.668	1.29624	2.53669	1.16971	1.4635	4.36184	1.28695	7.66604	1.29037	1.86298
ENSMUSG00000020671	Rab10	A	16.0017	1.14767	16.643	1.01454	2.94817	17.1807	1.17024	9.71336	1.12873	2.75157
ENSMUSG00000020672	Sntg2	A	9.63881	1.27737	19.9963	1.1462	0.946534	11.785	1.30706	8.26798	1.28615	1.33501
ENSMUSG00000020673	Tpo	A	4.47747	1.2418	10.2293	1.17095	0.313286	12.3012	1.25107	21.6597	1.15214	0.312838
ENSMUSG00000020677	Ddx52	A	3.6425	1.23816	22.1	1.27495	2.96464	6.8048	1.19659	16.5469	1.17301	2.9482
ENSMUSG00000020680	Taf15	A	0.763928	1.13541	11.3229	1.11549	-0.569162	0.266999	1.17297	11.6483	1.11929	-0.428452
ENSMUSG00000020681	Ace	A	5.63916	1.42828	5.23415	2.89773	3.49845	4.64589	1.34605	3.51883	1.71215	4.36055
ENSMUSG00000020682	Mmp28	A	20.1416	1.24338	6.57959	1.4658	0.116041	8.03077	1.22093	10.9095	1.2542	0.468605
ENSMUSG00000020687	Cdc27	A	15.8158	1.197	17.6784	1.16667	2.69542	9.6825	1.03472	12.5781	1.16507	2.51428
ENSMUSG00000020691	Mettl2	A	17.3688	1.14854	17.7568	1.24454	1.92725	16.0124	1.18385	15.2764	1.27135	1.62278
ENSMUSG00000020694	Tlk2	A	0.466826	1.09148	23.2661	1.08191	1.8455	7.22066	1.07221	4.77097	1.0494	1.79645
ENSMUSG00000020695	Mrc2	A	21.0574	1.14904	14.4204	1.45553	2.05187	4.84685	1.55872	5.06612	1.43766	3.20274
ENSMUSG00000020696	Rffl	A	5.76105	1.22142	6.99138	1.42653	1.85318	2.13219	1.07741	22.6759	1.07872	1.98875
ENSMUSG00000020697	Lig3	A	19.9784	1.15058	3.79411	1.01993	2.36445	2.99281	1.05081	15.5068	1.04294	2.68187
ENSMUSG00000020698	Cct6b	A	12.498	1.18201	12.36	1.15648	1.31355	5.96031	1.65212	2.58605	1.12526	1.17056
ENSMUSG00000020700	Map3k3	A	4.0055	1.22604	0.644818	1.14493	1.96822	5.60399	1.13831	1.08993	1.14645	2.84829
ENSMUSG00000020701	Tmem132e	A	1.86555	1.21969	3.23859	1.4553	1.49635	1.98996	1.4383	3.19213	1.38963	1.90188
ENSMUSG00000020705	Ddx42	A	22.3067	1.03425	2.58555	1.02687	2.42208	6.9235	1.10168	10.7355	1.10252	2.61266
ENSMUSG00000020707	Rnf135	A	17.998	1.4467	17.6439	1.49738	0.636101	17.0387	1.33558	16.5177	1.42891	0.801518
ENSMUSG00000020708	Psmc5	A	23.037	1.11588	8.70173	1.12794	4.25437	18.5066	1.27668	14.4273	1.36216	4.34246
ENSMUSG00000020716	Nf1	A	3.45509	1.26846	23.0725	1.21594	2.69707	4.49176	1.24494	3.34293	1.14648	2.7726
ENSMUSG00000020717	Pecam1	A	23.5038	1.17531	11.0154	1.10698	4.46432	2.74809	1.17815	3.51179	1.13333	4.44255
ENSMUSG00000020718	Polg2	A	10.557	1.43336	11.1874	1.32662	-0.452897	11.9537	1.26144	14.873	1.3407	-0.457463
ENSMUSG00000020719	Ddx5	A	16.2818	1.18872	9.41536	1.41451	2.85109	15.1228	1.06473	6.63398	1.18646	3.00177
ENSMUSG00000020720	Psmd12	A	10.5626	1.02502	0.146858	1.02252	4.17555	16.9523	1.23955	12.9638	1.13894	4.07132
ENSMUSG00000020721	Helz	A	2.49311	1.22568	2.84202	1.11435	1.02481	1.91528	1.2702	2.10346	1.18369	1.33058
ENSMUSG00000020732	Rab37	A	8.7608	1.39365	3.5833	1.96212	2.06974	5.34412	1.61281	18.9036	1.48794	1.47402
ENSMUSG00000020736	Nt5c	A	6.56531	1.19415	5.44814	1.35065	2.76637	14.763	1.13054	13.9398	1.66823	2.22435
ENSMUSG00000020737	Hn1	A	23.997	1.10282	11.8867	1.18272	3.46178	2.80164	1.13544	4.59645	1.19618	3.52827
ENSMUSG00000020738	Sumo2	A	16.7138	1.19289	13.8648	1.33174	4.54039	13.5758	1.21547	13.6148	1.31315	4.50115
ENSMUSG00000020744	Slc25a19	A	16.1304	1.4318	14.5028	1.37402	0.587955	17.7375	1.21825	16.7336	1.22132	0.194858
ENSMUSG00000020745	Pafah1b1	A	21.7116	1.11583	23.7031	1.03464	2.56916	12.8511	1.03002	8.93785	1.15835	2.79555
ENSMUSG00000020747	2310067B10Rik	A	3.63295	1.38	14.2172	1.09773	2.42953	1.41454	1.11854	18.2556	1.20143	2.87654
ENSMUSG00000020752	Recql5	A	5.26692	1.06862	17.5545	1.05876	0.982545	22.4752	1.11436	17.0833	1.14721	0.69213
ENSMUSG00000020755	Sap30bp	A	3.11264	1.07571	6.11747	1.14032	2.40478	9.01234	1.07698	9.90531	1.11439	2.17729
ENSMUSG00000020770	Unk	A	3.93461	1.35403	3.4273	1.09717	-0.597363	0.444114	1.24322	21.1295	1.07936	0.258926
ENSMUSG00000020773	Trim47	A	17.1736	1.44024	6.49737	1.1069	0.826315	22.6866	1.38565	16.9747	1.11547	1.96466
ENSMUSG00000020775	Mrpl38	A	1.89645	1.20017	7.17968	1.32091	2.96964	19.7233	1.45307	15.4488	1.43194	2.87652
ENSMUSG00000020778	2310004N24Rik	A	17.8536	1.41776	9.75376	1.50532	2.96963	6.61582	1.60456	9.97921	1.39861	2.91344
ENSMUSG00000020780	Srp68	A	19.3794	1.00277	1.20649	1.12887	3.17547	21.0452	1.25144	19.313	1.13357	3.19246
ENSMUSG00000020781	Tsen54	A	19.675	1.2096	17.5229	1.66714	1.73759	17.2575	1.18971	14.6328	1.33634	1.73022
ENSMUSG00000020783	1200014J11Rik	A	1.64116	1.14267	15.0288	1.08874	1.33112	4.01524	1.12816	4.06306	1.11543	1.27053
ENSMUSG00000020785	Camkk1	A	12.7114	1.22595	11.5002	1.73998	2.35117	1.97194	1.62826	2.71234	1.69369	2.73272
ENSMUSG00000020788	Atp2a3	A	3.92091	1.25362	9.82835	1.70021	1.57509	1.72339	1.6577	2.41253	1.55904	2.20294
ENSMUSG00000020790	Ankfy1	A	8.20687	1.06659	16.4961	1.02321	2.35056	3.19978	1.14555	5.54148	1.06762	2.48557
ENSMUSG00000020792	Exoc7	A	8.26545	1.21468	0.909471	1.0606	2.61804	10.0581	1.09814	19.9414	1.16226	2.37712
ENSMUSG00000020794	Ube2g1	A	12.6581	1.14498	9.73504	1.21974	2.60547	10.2172	1.26994	10.2814	1.24546	2.57856
ENSMUSG00000020801	Med31	A	23.5489	1.21649	8.44559	1.27354	0.852496	6.56674	1.1494	10.6965	1.19166	1.09863
ENSMUSG00000020802	Ube2o	A	22.0903	1.16535	3.93234	1.13988	2.19543	0.24685	1.23067	5.53105	1.11284	2.53184
ENSMUSG00000020803	Txndc17	A	15.6247	1.11136	13.6897	1.27031	4.55268	9.62502	1.2031	6.25024	1.1363	3.82933
ENSMUSG00000020807	4933427D14Rik	A	4.74671	1.10619	6.96943	1.11108	0.85031	6.47087	1.358	3.94022	1.20261	0.898486
ENSMUSG00000020810	Cygb	A	10.0728	1.31602	15.5113	1.59205	2.889	6.89838	1.49409	5.41078	1.10335	3.41477
ENSMUSG00000020811	Wscd1	A	7.47792	1.56308	9.4516	1.83305	1.5888	4.51115	1.45288	10.5952	1.16302	2.2391
ENSMUSG00000020812	1810032O08Rik	A	16.1958	1.47128	14.7974	2.19797	-0.490712	15.2187	1.17895	14.5273	1.27187	-0.293651
ENSMUSG00000020814	Mxra7	A	22.1692	1.47746	9.9945	1.59911	2.63614	4.19153	1.10507	9.4733	1.58608	2.86402
ENSMUSG00000020817	Rabep1	A	22.485	1.23539	22.0054	1.25357	2.72242	19.4713	1.06979	19.3932	1.16727	2.56005
ENSMUSG00000020818	Mfsd11	A	3.30851	1.09684	4.82329	1.14825	0.377398	12.5286	1.05046	12.8798	1.31824	1.09409
ENSMUSG00000020821	Kif1c	A	1.6722	1.22972	20.9009	1.207	2.77114	23.9649	1.18874	20.6645	1.3332	2.40695
ENSMUSG00000020823	Sec14l1	A	18.3575	1.36836	11.3676	1.11977	2.36183	20.6559	1.34494	17.053	1.13504	2.62278
ENSMUSG00000020827	Mink1	A	0.669276	1.21242	19.3557	1.21628	2.66686	22.0313	1.1554	17.5068	1.17964	3.03786
ENSMUSG00000020828	Pld2	A	3.05283	1.33312	0.989475	1.17928	0.974108	1.97559	1.3258	21.9726	1.20572	1.27393
ENSMUSG00000020829	Slc46a1	A	1.47838	1.17471	19.0415	1.56195	4.12437	21.5933	1.04814	15.3302	1.52791	3.92199
ENSMUSG00000020830	Vmo1	A	19.9478	1.60434	19.9922	2.07216	2.14492	19.7637	1.14172	19.0628	1.78869	1.40328
ENSMUSG00000020832	Eral1	A	8.20993	1.01764	16.6108	1.23463	1.73431	16.3169	1.15866	12.0731	1.21072	1.72789
ENSMUSG00000020834	Dhrs13	A	18.1561	1.33953	18.53	2.04226	3.0488	14.366	1.28646	15.4799	1.80829	2.9253
ENSMUSG00000020838	Slc6a4	A	9.87774	2.24119	9.60927	2.27347	1.26523	9.47904	1.1321	15.5219	1.5265	2.38406
ENSMUSG00000020840	Blmh	A	4.64374	1.14056	0.410715	1.09781	3.96647	13.8078	1.10239	2.42188	1.08621	4.03832
ENSMUSG00000020841	Cpd	A	8.31882	1.08248	4.87011	1.10937	4.49729	4.51526	1.20706	4.4568	1.19945	4.96957
ENSMUSG00000020843	Timm22	A	17.9307	1.16054	18.6283	1.13813	2.15848	11.3017	1.24267	15.2007	1.36508	1.64872
ENSMUSG00000020844	Nxn	A	23.6723	1.30552	1.68915	1.13779	2.24353	2.42313	1.34385	2.31761	1.10989	2.19523
ENSMUSG00000020849	Ywhae	A	15.8355	1.16593	7.33865	1.10377	3.38063	22.3792	1.09647	7.78273	1.15008	3.19325
ENSMUSG00000020850	Prpf8	A	0.497286	1.07627	15.6872	1.14724	4.62678	21.176	1.15443	15.9514	1.16766	4.55776
ENSMUSG00000020859	Spag9	A	7.34008	1.10167	0.671249	1.05726	3.35294	4.42978	1.067	9.07693	1.0864	3.4056
ENSMUSG00000020863	Luc7l3	A	20.8426	1.34361	19.7033	1.05644	1.15422	16.5901	1.06392	12.0894	1.10419	1.16023
ENSMUSG00000020864	Ankrd40	A	18.7438	1.26929	17.333	1.17967	2.76202	20.8637	1.17626	21.359	1.34541	2.97828
ENSMUSG00000020868	Xylt2	A	3.43934	1.32178	4.10446	1.19415	1.3512	4.23822	1.13912	20.3138	1.19335	2.0675
ENSMUSG00000020869	Lrrc59	A	18.293	1.39596	21.4311	1.29203	4.16081	20.1284	1.29796	18.6272	1.46791	3.79035
ENSMUSG00000020876	Snx11	A	19.841	1.19915	16.572	1.45041	0.0820789	17.7783	1.08323	14.6486	1.13624	0.146908
ENSMUSG00000020877	Scrn2	A	4.29757	1.32105	18.0646	1.23045	1.3154	18.7695	1.0804	17.0827	1.61913	1.91974
ENSMUSG00000020878	Lrrc46	A	23.2534	1.22242	9.09685	1.0984	1.31542	0.289632	1.35431	17.1103	2.2761	1.1583
ENSMUSG00000020884	Asgr1	A	11.0655	1.1414	12.3049	1.32659	5.48473	16.3951	1.12737	19.7682	1.18619	5.55266
ENSMUSG00000020886	Dlg4	A	17.961	1.70639	13.5107	1.28541	-0.471155	22.5797	1.41373	0.731503	1.18786	0.25026
ENSMUSG00000020888	Dvl2	A	18.8221	1.19982	21.7321	1.06684	-0.13033	18.0962	1.29888	15.5734	1.37037	0.45039
ENSMUSG00000020894	Vamp2	A	11.7364	1.2505	9.29052	1.21288	2.39068	5.1354	1.22011	2.52981e-06	1.31858	1.6213
ENSMUSG00000020897	Aurkb	A	2.89559	1.44003	19.2271	1.42942	2.04333	2.8291	1.50914	21.6243	1.68276	2.07932
ENSMUSG00000020899	Pfas	A	17.9841	1.10068	17.7841	1.11824	1.67945	18.1659	1.1759	16.475	1.38723	1.67922
ENSMUSG00000020900	Myh10	A	2.75453	1.35788	23.5363	1.27244	3.38236	3.28495	1.22427	7.67027	1.08886	3.68578
ENSMUSG00000020902	Ntn1	A	9.26782	1.10849	4.94605	1.10519	3.61256	6.27762	1.25448	3.54632	1.18232	4.15939
ENSMUSG00000020903	Stx8	A	9.25146	1.23166	5.2532	1.35296	1.81148	8.85862	1.13378	2.58943	1.24362	1.11993
ENSMUSG00000020910	2310004I24Rik	A	7.69748	1.15869	13.7958	1.21331	1.37806	5.39346	1.25169	19.0166	1.20459	1.34852
ENSMUSG00000020914	Top2a	A	9.61482	1.35072	9.35934	1.37642	3.31354	11.6855	1.05152	15.3903	1.1179	3.41851
ENSMUSG00000020918	Kat2a	A	21.281	1.15945	19.9357	1.38028	2.40364	18.6701	1.33801	16.0005	1.43511	2.7673
ENSMUSG00000020921	Tmem101	A	21.6885	1.5067	6.04181	1.45542	0.516814	19.8131	1.41932	15.6667	1.53506	1.31799
ENSMUSG00000020922	Lsm12	A	20.5039	1.24393	17.2207	1.24124	3.70231	16.4059	1.1223	17.3901	1.19389	2.90552
ENSMUSG00000020923	Ubtf	A	3.97197	1.35725	7.14427	1.31295	1.69908	4.235	1.23473	8.20837	1.21669	2.04503
ENSMUSG00000020925	Ccdc43	A	18.2537	1.1144	16.0543	1.16652	3.06477	12.5348	1.06189	13.4224	1.31457	3.07595
ENSMUSG00000020929	Eftud2	A	5.45633	1.09126	12.5714	1.29069	4.07957	21.4161	1.07265	14.8597	1.04499	4.07376
ENSMUSG00000020935	Dcakd	A	0.587825	1.32832	9.09141	1.12457	0.2133	21.4727	1.11439	15.3911	1.20847	1.14574
ENSMUSG00000020936	Nmt1	A	1.27514	1.06936	18.3441	1.12076	3.17896	19.615	1.12786	18.2108	1.21245	3.30929
ENSMUSG00000020937	Plcd3	A	18.1186	1.31882	12.1764	1.35924	0.0369447	5.21048	1.29679	8.20364	1.52524	0.635681
ENSMUSG00000020946	Gosr2	A	14.4957	1.26187	15.4607	1.15835	3.74917	15.8602	1.29026	17.1768	1.34076	3.16263
ENSMUSG00000020948	Klhl28	A	0.144702	1.13554	20.6029	1.29056	1.35002	2.10923	1.17291	4.53375	1.11927	2.03334
ENSMUSG00000020949	Fkbp3	A	20.1613	1.15129	12.8982	1.23004	2.79131	17.1056	1.1397	12.5187	1.25426	2.77496
ENSMUSG00000020952	Scfd1	A	13.076	1.18903	22.0961	1.24573	4.05434	9.98543	1.03268	19.322	1.33178	4.14232
ENSMUSG00000020954	Strn3	A	17.2557	1.21404	20.5882	1.12239	1.90162	16.0614	1.15331	8.92834	1.07685	1.8941
ENSMUSG00000020955	Ap4s1	A	14.3559	1.22762	4.27379	1.16911	4.75884	11.0978	1.20344	22.3153	1.06008	3.64889
ENSMUSG00000020961	Ston2	A	23.5184	1.28381	2.36133	1.34113	1.11403	23.141	1.10478	22.1186	1.35197	1.39512
ENSMUSG00000020962	Gtf2a1	A	22.8981	1.12676	4.40656	1.14253	1.74761	4.20291	1.11729	0.662867	1.12842	1.80681
ENSMUSG00000020978	Klhdc2	A	6.63913	1.34521	3.92999	1.00329	3.63894	9.10128	1.3091	6.23138	1.12991	3.37245
ENSMUSG00000020982	Nemf	A	16.6509	1.12592	9.50444	1.06225	2.50054	18.3934	1.09289	13.926	1.05339	2.63144
ENSMUSG00000020986	Sec23a	A	13.6933	1.21239	7.28341	1.32042	4.47313	11.4928	1.1678	8.20843	1.36186	4.61419
ENSMUSG00000020988	L2hgdh	A	12.0792	1.19401	10.9623	1.16817	3.77075	14.0429	1.42429	12.7183	1.37761	3.79147
ENSMUSG00000020990	Cdkl1	A	10.028	2.86712	7.86287	1.76098	2.26018	7.72273	2.84511	4.93341	1.28395	2.24411
ENSMUSG00000020993	Trappc6b	A	9.48842	1.11006	10.271	1.05537	2.93953	8.60303	1.17534	6.34114	1.12759	2.67074
ENSMUSG00000020994	Pnn	A	20.0259	1.23553	5.84091	1.16698	1.83287	19.3967	1.16345	11.0847	1.13535	2.00198
ENSMUSG00000021000	Ctage5	A	11.3552	1.36758	7.95507	1.29037	3.634	10.7383	1.29144	8.36393	1.16208	3.70915
ENSMUSG00000021003	Galc	A	7.25031	1.0614	0.722624	1.0832	1.64587	7.23281	1.16756	3.46051	1.32835	3.01556
ENSMUSG00000021007	Spata7	A	4.43634	1.37791	7.07226	1.18063	-0.0837753	6.36626	1.48201	2.69871	1.21196	0.377594
ENSMUSG00000021009	Ptpn21	A	20.9498	1.11354	15.7878	1.2609	1.93588	19.1165	1.12109	16.0302	1.1799	2.05462
ENSMUSG00000021012	Zc3h14	A	15.7651	1.05145	19.6805	1.0726	3.47925	10.3404	1.15961	10.8705	1.15087	3.03982
ENSMUSG00000021020	Srp54a	A	13.6663	1.16547	2.79349	1.37768	3.87752	16.3641	1.1239	1.1704	1.02134	3.89124
ENSMUSG00000021022	Ppp2r3c	A	8.09301	1.11795	19.527	1.3281	2.33827	8.05363	1.21556	23.2321	1.08831	2.14795
ENSMUSG00000021023	1110008L16Rik	A	2.93272	1.05938	17.9235	1.14564	4.135	9.12959	1.19071	21.6342	1.09607	3.33495
ENSMUSG00000021024	Psma6	A	13.2926	1.02776	5.952	1.03811	5.41042	15.8635	1.20458	12.216	1.18499	5.30665
ENSMUSG00000021027	Ralgapa1	A	22.7847	1.166	22.2611	1.14244	2.01655	3.89394	1.05688	1.6031	1.14454	2.79959
ENSMUSG00000021028	Mbip	A	2.78817	1.14266	20.2111	1.18452	0.320748	3.12883	1.26627	2.28461	1.07853	0.25362
ENSMUSG00000021033	Gstz1	A	15.8812	1.16118	14.494	1.20014	4.88962	14.7803	1.31246	15.7323	1.48141	4.08788
ENSMUSG00000021036	Sptlc2	A	18.2527	1.25106	18.4504	1.09689	2.12993	23.6572	1.11689	4.49812	1.06994	2.86503
ENSMUSG00000021038	Vipar	A	6.73535	1.20013	9.96029	1.21219	1.64493	11.5884	1.32319	11.4412	1.34272	2.74398
ENSMUSG00000021039	Snw1	A	13.971	1.21	12.0793	1.27334	3.57897	13.5029	1.17633	11.3794	1.19795	3.99989
ENSMUSG00000021040	1810035L17Rik	A	14.6183	1.20648	13.7834	1.15662	3.90382	13.2623	1.27854	10.8514	1.2239	2.95024
ENSMUSG00000021044	Adck1	A	2.58163	1.3373	22.5413	1.24088	3.20714	21.8158	1.18164	20.6234	1.27808	3.47951
ENSMUSG00000021048	Mthfd1	A	2.28407	1.03679	14.3938	1.10814	4.62422	17.4309	1.33576	15.2402	1.30109	4.65006
ENSMUSG00000021054	Sgpp1	A	17.6161	1.22423	15.9363	1.30248	4.58982	16.4353	1.14894	13.6432	1.31231	4.38525
ENSMUSG00000021065	Fut8	A	16.4685	1.05289	20.8666	1.3515	2.46345	21.951	1.08349	22.6562	1.39582	2.94915
ENSMUSG00000021066	Atl1	A	5.30641	1.03905	8.51611	1.06383	1.86823	6.29775	1.43553	4.15604	1.19434	2.31547
ENSMUSG00000021067	Sav1	A	18.8481	1.13655	15.3009	1.23067	0.963711	6.24275	1.13582	6.79707	1.09748	1.30447
ENSMUSG00000021069	Pygl	A	21.0285	1.20913	14.4034	1.45161	4.82822	22.5867	1.22622	20.0461	1.4137	4.99444
ENSMUSG00000021072	Tmx1	A	14.8004	1.18081	15.1275	1.06407	2.98052	17.0471	1.13539	10.894	1.23506	2.89683
ENSMUSG00000021076	Actr10	A	9.47331	1.05289	16.5307	1.1405	3.70357	13.4527	1.07414	12.8925	1.09447	3.58761
ENSMUSG00000021087	Rtn1	A	3.16793	1.33381	4.77211	1.23739	1.36076	4.63133	1.2977	3.97164	1.45611	1.61938
ENSMUSG00000021096	Ppm1a	A	8.98061	1.27344	9.57923	1.11292	3.18908	11.1229	1.14252	10.7487	1.09739	3.0009
ENSMUSG00000021103	Mnat1	A	3.80882	1.14814	22.9875	1.09077	2.53225	6.1804	1.26092	1.52203	1.18208	2.30669
ENSMUSG00000021108	Prkch	A	5.23951	1.09876	5.43127	1.08419	1.6279	4.17963	1.28288	4.18035	1.38839	1.7686
ENSMUSG00000021109	Hif1a	A	12.8625	1.26582	11.4729	1.20733	3.11292	13.3859	1.16497	13.5339	1.07751	3.42907
ENSMUSG00000021111	Papola	A	21.9193	1.12773	23.4153	1.24252	1.27677	20.4436	1.20336	22.2973	1.04421	1.49552
ENSMUSG00000021112	Mpp5	A	10.9125	1.16616	9.29245	1.19859	2.84662	8.8024	1.28821	9.86045	1.22399	3.0627
ENSMUSG00000021113	Snapc1	A	18.496	1.31656	18.5628	1.17341	1.62804	20.174	1.34256	23.1608	1.06463	1.51263
ENSMUSG00000021115	Vrk1	A	5.4929	1.34994	3.32051	1.10185	2.10808	14.3028	1.41455	12.2379	1.29064	2.28546
ENSMUSG00000021116	Eif2s1	A	14.8121	1.22085	14.644	1.24663	3.23023	13.8673	1.25185	10.8175	1.27306	3.2598
ENSMUSG00000021118	Plek2	A	7.44394	1.26528	5.66882	1.19807	2.75445	11.1266	1.77918	8.36352	1.36825	3.59494
ENSMUSG00000021120	Pigh	A	22.0149	1.3135	16.0495	1.16286	3.079	23.0471	1.08495	15.7644	1.18013	2.78223
ENSMUSG00000021124	Vti1b	A	17.217	1.1791	19.2719	1.15038	3.80479	14.6564	1.12645	10.1784	1.10091	2.91887
ENSMUSG00000021131	Erh	A	16.605	1.19073	15.4569	1.33001	3.01458	14.5772	1.13888	11.6203	1.33374	2.7628
ENSMUSG00000021134	Srsf5	A	4.34983	1.29386	6.4889	1.17658	2.30962	3.66843	1.38915	6.93735	1.02205	2.43392
ENSMUSG00000021135	Slc10a1	A	11.8908	1.29572	9.93224	1.31369	4.9161	15.0985	1.12456	7.23356	1.12514	4.47647
ENSMUSG00000021136	Smoc1	A	9.99406	1.17064	5.96022	1.3738	3.04771	21.0911	1.16482	2.65334	1.0616	3.05383
ENSMUSG00000021140	Pcnx	A	1.91011	1.04928	20.7025	1.07324	2.12192	4.86607	1.25176	4.18674	1.14406	2.23422
ENSMUSG00000021143	Pacs2	A	1.55349	1.10614	0.305908	1.08317	1.60277	4.60443	1.05928	7.90509	1.07961	2.1997
ENSMUSG00000021144	Mta1	A	6.3284	1.32996	20.7039	1.1008	0.816085	3.37633	1.16467	21.6609	1.05867	0.902299
ENSMUSG00000021147	Wdr37	A	17.9885	1.47374	17.1973	1.34408	1.15973	19.3167	1.06735	3.90963	1.01608	1.47814
ENSMUSG00000021156	Zmynd11	A	1.5738	1.02583	1.57476	1.06121	2.32232	10.7248	1.01691	7.34515	1.0726	2.13257
ENSMUSG00000021171	Esyt2	A	14.4381	1.11271	22.0827	1.22183	2.86822	13.9567	1.12322	4.21687	1.08761	3.05833
ENSMUSG00000021175	Cdca7l	A	6.07448	1.79531	12.8553	1.96475	3.20959	4.17145	1.39618	1.45279	1.40866	3.62639
ENSMUSG00000021177	Tdp1	A	20.6008	1.11895	17.139	1.08817	1.18728	19.0831	1.22175	15.5718	1.18287	1.45443
ENSMUSG00000021178	Psmc1	A	5.09741	1.12567	23.4533	1.07372	5.18471	19.6759	1.08503	19.3385	1.04545	5.10251
ENSMUSG00000021179	BC002230	A	3.77473	1.3557	19.4819	1.31743	2.41898	3.59528	1.19009	20.4395	1.25044	2.70983
ENSMUSG00000021182	Ccdc88c	A	8.72149	1.54695	7.0073	1.2235	0.857657	3.37766	1.57884	2.5539	1.4747	1.38451
ENSMUSG00000021188	Trip11	A	19.484	1.09643	23.2031	1.11365	2.39047	23.4002	1.04796	2.07583	1.06444	2.45917
ENSMUSG00000021189	Atxn3	A	21.0954	1.06054	14.0475	1.12554	2.8392	5.79578	1.13379	3.83958	1.20354	2.83266
ENSMUSG00000021190	Lgmn	A	6.68973	1.17119	2.45163	1.08432	5.05126	4.671	1.45943	1.62067	1.4468	5.2259
ENSMUSG00000021192	Golga5	A	3.44312	1.12437	17.1152	1.06511	2.71709	1.47111	1.25809	0.346915	1.15283	2.93467
ENSMUSG00000021193	Pitrm1	A	8.05525	1.01522	17.611	1.24435	3.99235	19.8829	1.09939	19.4194	1.17367	3.78259
ENSMUSG00000021203	Otub2	A	20.1123	1.52704	19.4372	1.42434	2.57993	21.9097	1.15556	19.5616	1.21688	2.47768
ENSMUSG00000021209	Ppp4r4	A	19.5914	1.19179	8.3312	1.05818	1.61681	1.66241	1.17563	3.42188	1.13839	1.54929
ENSMUSG00000021211	Akr1c12	A	13.4737	1.36702	16.5546	1.03877	5.0959	12.4443	1.41406	0.0602336	1.12849	4.99416
ENSMUSG00000021213	Akr1c13	A	12.7242	1.17915	18.7046	1.32556	5.20429	11.767	1.25828	14.4938	1.12048	5.24126
ENSMUSG00000021218	Gdi2	A	13.9376	1.21836	22.2268	1.01355	4.87497	13.5787	1.02986	9.94552	1.07443	4.78942
ENSMUSG00000021221	Dpf3	A	20.0769	1.48577	17.9158	1.12383	0.464202	2.09478	1.13805	20.9012	1.37014	0.55504
ENSMUSG00000021223	Papln	A	1.65287	1.25033	7.96889	1.64823	1.13125	1.66637	1.27279	5.0966	1.21562	1.7303
ENSMUSG00000021224	Numb	A	0.718522	1.13041	6.79184	1.02538	1.82666	20.7326	1.04005	14.4744	1.068	1.93023
ENSMUSG00000021234	Fam161b	A	1.17161	1.50684	4.87642	1.74664	0.382157	5.18099	1.08352	7.71469	1.26133	0.780052
ENSMUSG00000021235	Coq6	A	16.2001	1.10644	7.75574	1.05767	1.86516	18.3125	1.21682	12.8331	1.30904	2.27724
ENSMUSG00000021236	Entpd5	A	9.10716	1.12695	9.44335	1.32467	4.81391	8.70489	1.23832	18.4713	1.34588	4.6728
ENSMUSG00000021238	Aldh6a1	A	19.7642	1.03648	8.78563	1.16561	4.96842	15.4788	1.04186	19.3837	1.05313	4.81534
ENSMUSG00000021241	Isca2	A	13.5767	1.12132	18.815	1.22508	1.8451	14.1572	1.20673	15.4654	1.31682	1.5045
ENSMUSG00000021242	Npc2	A	7.60763	1.04427	14.4254	1.1807	4.35291	1.60547	1.06932	17.5647	1.17468	4.18376
ENSMUSG00000021243	Fcf1	A	2.99649	1.13684	17.1057	1.15479	3.52244	7.04353	1.14077	8.74766	1.11001	3.25827
ENSMUSG00000021244	Ylpm1	A	3.82644	1.08598	2.2676	1.07949	1.02067	4.59835	1.17326	6.57863	1.16611	1.2614
ENSMUSG00000021245	Mlh3	A	20.002	1.30166	16.9621	1.41574	2.93298	22.9552	1.06391	19.4677	1.26744	2.70302
ENSMUSG00000021248	Tmed10	A	14.7118	1.11671	18.8005	1.10905	3.4985	0.360741	1.12522	19.5702	1.17476	3.57618
ENSMUSG00000021252	0610007P14Rik	A	8.67765	1.33487	0.0094271	1.26062	4.72668	13.3782	1.37748	18.9082	1.09422	4.41991
ENSMUSG00000021253	Tgfb3	A	22.85	1.81612	1.156	1.65252	2.23763	5.06801	1.63156	5.27949	1.95844	2.4843
ENSMUSG00000021254	1700020O03Rik	A	0.983786	1.35948	0.323772	1.28197	1.6747	2.00288	1.26961	1.17999	1.34601	1.72897
ENSMUSG00000021255	Esrrb	A	3.82128	1.19171	21.6969	1.66015	2.79767	0.048292	1.26834	18.292	1.21238	2.46206
ENSMUSG00000021256	Vash1	A	23.266	1.75345	21.6228	1.09891	1.37729	2.13414	1.89857	22.3738	1.70185	2.13729
ENSMUSG00000021257	Angel1	A	4.77305	1.5839	19.282	1.47732	2.42692	6.20635	1.52338	0.152118	1.47637	2.71005
ENSMUSG00000021258	Ccnk	A	6.17696	1.25138	7.37556	1.30439	0.737041	4.98644	1.09501	10.2921	1.14883	1.16749
ENSMUSG00000021262	Evl	A	5.15768	1.53985	9.23909	1.12942	2.20884	3.40669	1.40009	1.48272	1.30204	2.39848
ENSMUSG00000021263	Degs2	A	4.4212	1.09212	13.7172	1.7477	0.652611	6.39636	1.29338	7.82886	1.54221	0.851194
ENSMUSG00000021264	Yy1	A	5.5366	1.14546	6.47013	1.19137	1.95491	5.3188	1.15675	4.89488	1.15385	1.96468
ENSMUSG00000021266	Wars	A	18.4671	1.26339	19.9167	1.16103	2.84611	20.5489	1.19417	22.7377	1.18415	3.31176
ENSMUSG00000021276	Cinp	A	0.794626	1.1215	20.7482	1.09371	1.76948	16.1616	1.38409	20.3877	1.15409	1.75575
ENSMUSG00000021279	Cdc42bpb	A	22.2184	1.21016	14.9385	1.10116	3.02988	23.3479	1.31855	21.2011	1.24669	3.28923
ENSMUSG00000021282	Eif5	A	5.42009	1.03986	5.59517	1.08072	2.58804	10.0885	1.2046	2.65844	1.05172	2.22659
ENSMUSG00000021285	Ppp1r13b	A	2.65498	1.35224	5.99093	1.22221	1.55755	3.63874	1.11318	10.7397	1.03112	1.99158
ENSMUSG00000021287	Xrcc3	A	2.84633	2.71676	0.945377	1.45917	-0.325229	16.04	2.01769	13.6109	1.78412	-0.248121
ENSMUSG00000021288	Klc1	A	0.938434	1.11278	7.68258	1.08115	0.782202	0.390681	1.17624	18.5109	1.07881	0.964363
ENSMUSG00000021290	2010107E04Rik	A	18.5725	1.21573	12.1169	1.23059	6.78928	14.9617	1.38426	14.2714	1.48777	5.75383
ENSMUSG00000021298	Gpr132	A	2.40786	1.61305	12.1962	1.14674	0.224375	3.53737	1.52761	1.93447	1.47823	0.444257
ENSMUSG00000021302	Ggps1	A	23.6799	1.09365	3.99796	1.14019	0.750969	22.2564	1.07214	12.9412	1.10949	1.67852
ENSMUSG00000021306	Gpr137b	A	4.56119	1.15661	16.1989	1.12221	1.48241	6.87796	1.62313	6.04361	1.45373	1.59364
ENSMUSG00000021311	Mtr	A	6.63416	1.12966	4.90541	1.21289	2.2051	16.2442	1.02	9.50702	1.14217	2.44658
ENSMUSG00000021318	Gli3	A	14.2745	1.10591	19.2227	1.12171	1.03522	5.29966	1.74668	6.9186	1.41676	1.51897
ENSMUSG00000021326	Trim27	A	19.3272	1.14226	15.7395	1.17135	1.45228	12.1414	1.07427	12.556	1.23172	1.35733
ENSMUSG00000021339	Mrs2	A	16.1026	1.0266	18.3809	1.02086	1.06056	18.1746	1.35297	16.2114	1.2533	1.79387
ENSMUSG00000021356	Irf4	A	17.2246	1.1308	14.3639	1.30198	1.0314	1.23642	1.31402	23.3693	1.12064	1.21258
ENSMUSG00000021357	Exoc2	A	7.15387	1.13282	23.6709	1.07582	2.24424	6.98583	1.14463	2.28819	1.16448	2.8344
ENSMUSG00000021365	Nedd9	A	14.2748	1.03106	5.88416	1.18148	2.47972	3.13636	1.27316	1.92488	1.25176	3.22008
ENSMUSG00000021367	Edn1	A	18.9465	1.10966	17.2264	2.76768	1.41729	2.52336	1.61783	22.3786	1.1174	1.4576
ENSMUSG00000021371	Ccdc90a	A	17.2391	1.30956	14.8311	1.23052	2.21039	17.7229	1.16791	14.419	1.14081	2.29451
ENSMUSG00000021374	Nup153	A	20.7083	1.09414	17.7812	1.07836	1.98526	13.1793	1.05465	10.6376	1.17639	2.11417
ENSMUSG00000021375	Kif13a	A	10.8142	1.16967	9.6596	1.08371	2.80253	6.93121	1.09137	2.65759	1.08228	2.94234
ENSMUSG00000021377	Dek	A	6.24748	1.17397	15.833	1.02194	2.79395	12.8271	1.24446	11.6548	1.18241	2.81697
ENSMUSG00000021384	Susd3	A	3.37643	2.61739	11.8821	1.03785	-0.0581289	2.18371	1.54598	1.92234	1.46602	0.762159
ENSMUSG00000021385	Ippk	A	18.2423	1.25182	18.9289	1.04035	2.925	15.6681	1.41456	12.7408	1.16237	2.76583
ENSMUSG00000021392	Nol8	A	14.8297	1.33567	16.8283	1.39167	2.23527	14.6946	1.31192	13.2857	1.32054	2.38336
ENSMUSG00000021395	Spin1	A	17.2522	1.06668	18.9904	1.1055	3.27429	13.6385	1.1001	10.5973	1.1793	2.75568
ENSMUSG00000021408	Ripk1	A	17.1014	1.15264	21.4078	1.18442	1.44369	21.2855	1.04043	4.82631	1.15247	1.95008
ENSMUSG00000021413	Prpf4b	A	20.1	1.26983	22.1145	1.08231	2.6152	18.6473	1.22639	12.136	1.06899	2.71206
ENSMUSG00000021418	Rpp40	A	8.63839	1.27873	14.9343	1.28998	1.59884	14.0688	1.18363	23.4977	1.1615	1.48786
ENSMUSG00000021420	Fars2	A	10.926	1.2295	2.56035	1.39167	3.919	14.4845	1.25414	2.21374	1.18566	3.52664
ENSMUSG00000021427	Ssr1	A	18.9432	1.31325	20.6661	1.45048	3.05662	21.5499	1.25695	18.5987	1.49244	2.93272
ENSMUSG00000021428	Riok1	A	20.2094	1.19956	20.9137	1.13764	1.39664	4.26709	1.09665	20.7793	1.05809	1.70951
ENSMUSG00000021431	Snrnp48	A	2.23962	1.2838	18.3827	1.10482	0.862979	17.9332	1.12166	13.7624	1.19399	0.69662
ENSMUSG00000021432	Slc35b3	A	8.78656	1.2303	10.6615	1.08214	1.26612	6.2417	1.43509	2.67274	1.28989	1.38139
ENSMUSG00000021458	2010111I01Rik	A	13.2238	1.37824	13.2841	1.31025	1.69612	8.79131	1.12829	3.72366	1.04155	1.72978
ENSMUSG00000021461	Fancc	A	6.19955	1.28572	3.54689	1.28102	0.813251	14.3477	1.14951	11.0952	1.11165	0.878332
ENSMUSG00000021466	Ptch1	A	11.9553	1.21927	18.79	1.43304	0.638858	9.39997	1.05733	13.3208	1.20766	1.23578
ENSMUSG00000021468	Sptlc1	A	16.1544	1.00521	0.28584	1.1955	3.96014	21.7544	1.09358	22.2431	1.18257	4.42562
ENSMUSG00000021470	0610007P08Rik	A	10.7043	1.06889	18.9261	1.11901	1.4734	13.7891	1.06357	16.6691	1.14673	1.89372
ENSMUSG00000021474	Sfxn1	A	16.9071	1.26807	12.6897	1.40287	3.61596	14.993	1.31163	12.8811	1.1546	3.56906
ENSMUSG00000021476	Habp4	A	23.3256	1.18096	0.322253	1.21818	3.00338	19.1305	1.43805	17.3346	1.42761	2.70601
ENSMUSG00000021481	Zfp346	A	1.29259	1.1408	11.8818	1.13188	-0.0344298	6.1908	1.17684	5.34195	1.11122	0.490777
ENSMUSG00000021485	Mxd3	A	2.49734	1.54167	7.78027	3.90101	0.320045	22.8798	1.38193	7.84694	1.17196	1.42262
ENSMUSG00000021486	Prelid1	A	11.9567	1.10029	10.2051	1.13999	3.54911	13.3335	1.14525	11.0634	1.26093	3.37779
ENSMUSG00000021488	Nsd1	A	21.8398	1.21247	19.6299	1.02487	2.49044	21.9325	1.12781	9.83881	1.06441	3.03998
ENSMUSG00000021492	F12	A	0.485351	1.13105	22.7385	1.09031	3.14912	20.4896	1.26906	19.8136	1.24229	3.6894
ENSMUSG00000021493	Pdlim7	A	0.65084	1.289	4.16836	1.42475	-0.308513	1.67058	1.42763	3.50634	1.1698	0.0790763
ENSMUSG00000021494	Ddx41	A	11.5349	1.0964	3.87366	1.08787	2.76429	18.061	1.21103	16.4837	1.18021	2.83835
ENSMUSG00000021495	Fam193b	A	23.5393	1.2377	23.4389	1.14424	0.380409	23.6399	1.19508	0.366265	1.13448	0.6851
ENSMUSG00000021496	Pcbd2	A	11.6131	1.14926	2.73925	1.17961	4.60357	15.4759	1.20069	22.0958	1.10229	3.66232
ENSMUSG00000021497	Txndc15	A	22.6759	1.32265	18.0754	1.32694	4.37164	18.4201	1.11986	20.6215	1.28425	4.23646
ENSMUSG00000021500	Ddx46	A	8.15271	1.47308	17.0845	1.09439	3.09256	7.05736	1.38942	7.62774	1.03428	3.29316
ENSMUSG00000021501	Caml	A	21.8644	1.28649	23.7412	1.11943	1.67138	19.6562	1.11293	16.0211	1.07695	1.92117
ENSMUSG00000021504	B4galt7	A	18.1785	1.27411	16.047	1.36003	1.57438	21.8915	1.10704	19.2278	1.31964	1.52188
ENSMUSG00000021510	A530054K11Rik	A	21.8728	1.16187	21.9748	1.11736	1.97352	3.43549	1.21221	4.81605	1.09905	1.63103
ENSMUSG00000021514	Zfp369	A	21.5238	1.1505	20.6394	1.10153	-0.363055	2.54645	1.23896	22.7351	1.16182	-0.202598
ENSMUSG00000021518	Ptdss1	A	17.6426	1.27367	8.01966	1.22409	4.67733	14.4854	1.15379	8.63557	1.27827	4.29289
ENSMUSG00000021519	Mterfd1	A	12.9764	1.24915	14.8848	1.08978	1.08856	12.4539	1.26049	10.6147	1.17492	0.878641
ENSMUSG00000021520	Uqcrb	A	17.5691	1.22615	10.5968	1.28386	6.87759	15.8399	1.37133	12.9387	1.28191	6.16724
ENSMUSG00000021532	Fastkd3	A	15.5638	1.22364	14.0579	1.38087	1.62203	11.627	1.10462	15.1993	1.35915	1.56282
ENSMUSG00000021537	Cetn3	A	12.4711	1.22508	15.0297	1.1128	3.64543	11.9145	1.34207	13.4043	1.30091	3.42088
ENSMUSG00000021540	Smad5	A	18.9168	1.04615	19.1957	1.03688	2.10703	14.9474	1.02813	20.948	1.11134	2.17982
ENSMUSG00000021546	Hnrnpk	A	8.61053	1.12811	19.4095	1.0628	3.61859	12.7425	1.15163	12.2215	1.16263	3.89609
ENSMUSG00000021548	Ccnh	A	18.0034	1.04964	16.1155	1.0319	1.10964	18.6234	1.07393	14.0192	1.04824	1.31436
ENSMUSG00000021549	Rasa1	A	21.6843	1.10773	20.8774	1.09901	0.958323	4.87735	1.07015	7.57655	1.09641	1.13301
ENSMUSG00000021550	2210016F16Rik	A	5.09805	1.08734	17.5352	1.25268	3.36412	4.57285	1.13231	15.8905	1.17458	3.26903
ENSMUSG00000021552	Gkap1	A	9.95788	1.32747	7.81118	1.27728	3.65084	9.29216	1.39949	7.2063	1.32367	3.13743
ENSMUSG00000021555	Naa35	A	7.5149	1.27288	4.80664	1.22372	2.51147	6.33401	1.26886	7.07693	1.22198	2.47597
ENSMUSG00000021557	Agtpbp1	A	20.0724	1.38257	17.6591	1.07306	2.27522	19.4713	1.10754	9.47622	1.25516	1.66216
ENSMUSG00000021572	Cep72	A	1.6543	1.67185	1.76786	1.25113	0.584543	6.49765	1.63303	19.9648	1.3535	0.897036
ENSMUSG00000021575	Ahrr	A	6.52534	1.64434	3.72937	1.27176	2.35423	1.04633	1.57843	2.66792	1.4049	2.3513
ENSMUSG00000021576	Pdcd6	A	11.6936	1.28626	11.0355	1.13454	3.68193	11.6476	1.28426	11.5541	1.19935	3.54638
ENSMUSG00000021577	Sdha	A	18.6312	1.09087	9.12783	1.13028	5.17724	18.7218	1.17739	13.6216	1.20884	4.97863
ENSMUSG00000021578	Ccdc127	A	20.1817	1.2509	20.8149	1.22358	1.89503	18.1811	1.24215	17.6661	1.09612	2.00763
ENSMUSG00000021583	Erap1	A	13.7631	1.2332	10.9346	1.25372	4.62322	14.4879	1.07264	6.53005	1.14062	4.5694
ENSMUSG00000021585	Cast	A	10.374	1.12196	20.5927	1.03733	4.58607	7.99826	1.13753	3.22485	1.21718	5.17793
ENSMUSG00000021592	Arsk	A	18.8798	1.13639	14.2503	1.14973	1.67119	17.7438	1.22521	19.733	1.0778	2.35711
ENSMUSG00000021595	Nsun2	A	14.2433	1.30846	12.5888	1.24159	3.56041	15.9182	1.44235	13.6766	1.36889	3.37728
ENSMUSG00000021598	Med10	A	2.58374	1.20731	6.24036	1.08863	2.19825	5.03048	1.17023	9.68041	1.08349	2.12472
ENSMUSG00000021606	Ndufs6	A	22.3182	1.24048	14.1249	1.16572	3.72857	17.9234	1.37654	12.8649	1.2326	3.49772
ENSMUSG00000021608	Lpcat1	A	21.3866	1.40538	5.76757	1.19108	2.19379	23.4864	1.18402	5.66397	1.11877	2.25008
ENSMUSG00000021610	Clptm1l	A	14.4415	1.10454	20.1199	1.43269	3.77439	23.8431	1.00867	18.2516	1.33136	3.42627
ENSMUSG00000021611	Tert	A	9.99776	1.49156	7.83543	1.34076	1.33666	13.8022	1.29218	14.2287	1.42331	1.91661
ENSMUSG00000021615	Xrcc4	A	8.58853	1.23182	2.26712	1.21961	3.02885	8.45538	1.15148	3.23123	1.23489	3.10564
ENSMUSG00000021619	Atg10	A	7.02563	1.20154	22.9281	1.25619	2.73157	3.39266	1.2044	0.495008	1.4691	2.19825
ENSMUSG00000021621	Zcchc9	A	19.3172	1.19325	21.2579	1.08553	0.971554	21.7817	1.10085	14.7721	1.03217	1.0311
ENSMUSG00000021624	Cd180	A	15.2957	1.09001	13.7208	1.06369	1.35808	2.71214	1.44709	0.839053	1.39445	1.62386
ENSMUSG00000021629	Slc30a5	A	15.5842	1.11951	3.20695	1.0534	3.14344	15.332	1.15527	12.5003	1.15478	3.43698
ENSMUSG00000021635	Rad17	A	2.15364	1.01716	2.20231	1.07532	2.42677	11.5607	1.11212	11.1671	1.14881	2.28071
ENSMUSG00000021639	Gtf2h2	A	22.3243	1.29336	18.9723	1.14206	1.18256	2.06829	1.05128	17.0096	1.06526	1.05571
ENSMUSG00000021645	Smn1	A	20.2964	1.15439	12.428	1.13144	0.956762	19.7486	1.13449	10.944	1.15797	1.31913
ENSMUSG00000021646	Mccc2	A	8.62555	1.07272	11.7814	1.09667	4.63879	18.1191	1.1202	19.0519	1.27063	4.68875
ENSMUSG00000021650	Ptcd2	A	16.1068	1.23925	16.9478	1.21626	4.06044	16.6466	1.38492	17.4921	1.30429	3.37996
ENSMUSG00000021660	Btf3	A	15.0259	1.13496	14.5566	1.27449	5.43694	12.1377	1.18897	10.6705	1.26293	5.17242
ENSMUSG00000021661	Ankra2	A	9.18376	1.18387	3.46084	1.08797	1.02341	7.68183	1.13282	10.3302	1.23241	1.3016
ENSMUSG00000021665	Hexb	A	10.1787	1.23296	9.44635	1.37414	4.59596	11.4109	1.19807	3.54464	1.12353	5.37684
ENSMUSG00000021666	Gfm2	A	22.3412	1.19523	20.4192	1.06142	1.96895	21.4915	1.26814	16.4021	1.17319	1.88815
ENSMUSG00000021668	Polk	A	20.1792	1.19555	4.31143	1.06009	1.43804	9.88858	1.33743	9.29987	1.24199	1.5392
ENSMUSG00000021669	Col4a3bp	A	6.35393	1.08361	3.51039	1.08493	2.35975	22.2464	1.06188	3.43921	1.07996	2.50249
ENSMUSG00000021671	Poc5	A	4.13008	1.42734	21.8032	1.07477	1.3045	6.49678	1.14977	13.0516	1.12498	1.50937
ENSMUSG00000021676	Iqgap2	A	16.4226	1.22278	8.23649	1.26759	5.19161	18.5639	1.2882	5.40017	1.05255	4.80514
ENSMUSG00000021678	F2rl1	A	19.9103	1.40296	5.68428	1.90185	1.27456	9.17233	1.50223	0.476468	1.31183	2.53809
ENSMUSG00000021681	Aggf1	A	20.9861	1.14122	13.6222	1.0421	2.18609	15.7435	1.04071	8.97275	1.05298	2.15557
ENSMUSG00000021684	Pde8b	A	9.84163	1.35079	10.83	1.37597	1.78623	7.93553	1.14537	7.35273	1.20872	2.11945
ENSMUSG00000021686	Ap3b1	A	3.66409	1.18754	3.48699	1.33893	3.22697	6.50623	1.23412	3.89822	1.27556	3.52747
ENSMUSG00000021690	Jmy	A	5.67336	1.24734	4.25867	1.30977	1.6221	4.28395	1.36238	2.94871	1.49161	2.44587
ENSMUSG00000021692	Dimt1	A	14.9119	1.30177	17.4573	1.44945	0.661213	16.6549	1.1852	13.664	1.29705	0.597774
ENSMUSG00000021693	Kif2a	A	0.216338	1.10863	21.1696	1.09619	0.697173	3.02997	1.08167	8.29459	1.17373	1.17271
ENSMUSG00000021694	Ercc8	A	17.3306	1.0695	18.09	1.18435	0.113998	14.1607	1.38513	14.5781	1.29279	0.370592
ENSMUSG00000021696	Elovl7	A	16.6419	1.56008	13.1008	1.39902	2.16421	6.60637	1.51566	6.53324	1.22235	2.62119
ENSMUSG00000021699	Pde4d	A	8.84631	1.35597	5.1841	1.4845	0.909702	8.27774	1.42549	9.1522	1.10584	1.0708
ENSMUSG00000021701	Plk2	A	1.83698	1.29236	2.98718	1.10349	1.86591	7.35853	1.29247	9.38261	1.22976	1.95194
ENSMUSG00000021703	Serinc5	A	4.74229	1.28848	2.02552	1.1905	3.81007	5.70622	1.41254	1.5768	1.34593	4.00826
ENSMUSG00000021706	Zfyve16	A	18.8096	1.31109	21.0506	1.28055	1.78789	7.15811	1.09342	3.14042	1.19877	1.89037
ENSMUSG00000021708	Rasgrf2	A	8.80455	1.47263	6.96276	1.39346	1.82843	9.34481	1.34265	23.1308	1.10552	2.09932
ENSMUSG00000021709	Erbb2ip	A	7.74285	1.26813	3.81609	1.18797	3.06044	7.98831	1.3902	5.06389	1.25877	3.00338
ENSMUSG00000021710	Nln	A	11.0421	1.27025	7.95794	1.4823	4.04193	9.32379	1.33336	7.84124	1.14644	3.29669
ENSMUSG00000021711	2410002O22Rik	A	15.8512	1.12195	1.25959	1.05933	3.03606	15.5541	1.24634	11.2155	1.08018	2.76367
ENSMUSG00000021712	Trim23	A	6.34965	1.21981	11.0081	1.03121	1.8141	7.048	1.37193	3.97269	1.21097	1.95264
ENSMUSG00000021713	Ppwd1	A	7.55351	1.05902	3.2034	1.16653	1.75663	3.4434	1.03712	3.83199	1.11118	2.13838
ENSMUSG00000021715	Cwc27	A	6.45906	1.26523	23.6876	1.45134	1.50719	4.89505	1.25272	0.625398	1.25752	1.78244
ENSMUSG00000021716	Srek1ip1	A	20.7379	1.17732	16.2051	1.26969	2.31496	17.9342	1.07091	15.4595	1.10256	1.95084
ENSMUSG00000021719	Rgs7bp	A	18.9417	1.36934	22.2947	1.41949	1.84398	13.5696	1.08815	14.2859	1.12355	1.94684
ENSMUSG00000021720	Rnf180	A	6.57673	1.32425	10.7822	1.26732	1.66883	4.2826	1.34957	4.1259	1.41892	2.06018
ENSMUSG00000021725	Parp8	A	1.11024	1.11947	5.39052	1.18252	1.14601	3.95039	1.58552	3.24587	1.45866	1.31865
ENSMUSG00000021731	Mrps30	A	7.18308	1.08852	17.6523	1.19519	3.20652	13.4689	1.16824	14.6788	1.21064	3.21696
ENSMUSG00000021733	Slc4a7	A	10.75	1.14352	19.0695	1.07025	2.49457	5.07945	1.01851	4.91337	1.17675	2.67015
ENSMUSG00000021737	Psmd6	A	19.0695	1.10907	15.641	1.10577	3.20968	18.028	1.27647	12.0952	1.21088	3.19702
ENSMUSG00000021738	Atxn7	A	10.6522	1.17088	7.42086	1.16259	1.14806	5.13495	1.04331	5.89266	1.09483	1.15755
ENSMUSG00000021745	Ptprg	A	10.1464	1.20555	4.27621	1.20341	2.46392	9.13075	1.18292	3.81168	1.12543	2.34925
ENSMUSG00000021752	Kctd6	A	18.3149	1.16221	9.21584	1.2293	0.223767	3.66376	1.14947	6.35855	1.12761	0.203644
ENSMUSG00000021754	Map3k1	A	23.5999	1.43798	0.0763826	1.26674	1.35381	2.61394	1.40221	1.17381	1.37714	1.90029
ENSMUSG00000021756	Il6st	A	18.5986	1.09358	21.764	1.02934	3.99488	2.13433	1.25535	0.782452	1.36008	4.35085
ENSMUSG00000021759	Ppap2a	A	0.598374	1.14621	22.6221	1.21615	2.85004	8.60028	1.04185	2.39005	1.26626	2.88365
ENSMUSG00000021764	Ndufs4	A	13.9402	1.17526	5.24436	1.04888	4.87499	14.9508	1.25183	6.32031	1.06479	4.58829
ENSMUSG00000021767	Myst4	A	23.8333	1.14121	20.233	1.32761	0.795299	3.02433	1.36044	22.4251	1.25754	0.868557
ENSMUSG00000021770	Samd8	A	5.99829	1.2598	10.2271	1.15399	3.19168	5.99058	1.19859	1.47657	1.26662	3.01051
ENSMUSG00000021771	Vdac2	A	11.9449	1.37192	9.66197	1.21407	4.1981	13.0663	1.46817	10.2919	1.30991	3.95442
ENSMUSG00000021772	Nkiras1	A	22.3222	1.27596	17.2167	1.15774	0.796403	18.106	1.2944	17.3948	1.23955	1.09221
ENSMUSG00000021774	Ube2e1	A	14.751	1.23737	19.2037	1.16849	2.64375	11.1521	1.10141	22.895	1.14463	2.32005
ENSMUSG00000021779	Thrb	A	18.1796	1.15894	19.1964	1.25827	1.23567	20.1736	1.16387	20.4784	1.21183	1.1275
ENSMUSG00000021785	Ngly1	A	19.0293	1.03091	23.7033	1.0194	1.93602	15.0028	1.09153	23.2915	1.09697	1.9058
ENSMUSG00000021786	Oxsm	A	7.05564	1.07237	2.08824	1.0897	2.78861	22.5966	1.06725	20.2319	1.28152	2.85073
ENSMUSG00000021796	Bmpr1a	A	19.9326	1.19363	22.9655	1.08422	3.12037	15.1338	1.07639	7.39607	1.05785	3.5638
ENSMUSG00000021807	2700060E02Rik	A	14.661	1.15753	17.5777	1.33084	4.86954	12.7271	1.11148	15.7759	1.20251	4.40507
ENSMUSG00000021809	Nudt13	A	1.16286	1.19303	16.306	1.11867	1.68728	4.31824	1.08455	19.5018	1.15607	1.6335
ENSMUSG00000021810	Ecd	A	13.7824	1.03863	15.908	1.12835	3.59444	16.6405	1.2293	14.1286	1.21624	3.606
ENSMUSG00000021816	Ppp3cb	A	9.5329	1.06696	19.9037	1.0732	1.35461	22.3861	1.05366	13.5173	1.1463	1.33091
ENSMUSG00000021819	2310021P13Rik	A	2.7874	1.20931	9.81676	1.02095	0.504161	23.9267	1.26628	20.2924	1.11544	1.17053
ENSMUSG00000021822	Plau	A	8.17386	1.34024	8.71521	1.35407	3.39352	4.80497	1.50258	23.6371	1.73957	3.11892
ENSMUSG00000021823	Vcl	A	21.3868	1.37521	0.668484	1.18103	2.90775	0.539101	1.13385	4.93372	1.14155	3.17945
ENSMUSG00000021831	Ero1l	A	15.5052	1.39725	14.4516	1.20097	3.1081	18.4571	1.21841	11.093	1.06598	3.48849
ENSMUSG00000021832	Psmc6	A	4.56429	1.0892	21.2735	1.19825	4.01427	16.5537	1.14664	14.2175	1.12468	3.89415
ENSMUSG00000021835	Bmp4	A	19.8711	1.36083	15.5111	1.30874	1.76846	8.03179	1.18199	4.13496	1.13068	1.97108
ENSMUSG00000021840	Mapk1ip1l	A	0.824956	1.16566	20.238	1.03389	1.96978	1.07834	1.0943	9.81856	1.03042	1.95391
ENSMUSG00000021846	Peli2	A	11.9423	1.10333	6.63891	1.2068	2.1561	5.47249	1.37047	3.69433	1.49321	1.77675
ENSMUSG00000021870	Slmap	A	14.7566	1.17059	16.5132	1.22591	2.10968	10.7559	1.08178	14.2821	1.08316	2.12978
ENSMUSG00000021877	Arf4	A	15.8053	1.33178	6.85072	1.09126	3.51072	11.9627	1.1404	9.99975	1.20931	3.19758
ENSMUSG00000021886	Gpr65	A	6.373	1.02107	9.33212	1.30398	3.38332	3.43663	1.31401	3.62186	1.63443	3.46168
ENSMUSG00000021890	Eaf1	A	15.0073	1.1622	13.7875	1.13058	3.09614	14.9969	1.12392	12.3894	1.30508	2.93115
ENSMUSG00000021891	Mettl6	A	18.3577	1.04345	11.9158	1.1839	1.64664	14.4451	1.23995	13.1073	1.16709	1.65852
ENSMUSG00000021892	Sh3bp5	A	0.86619	1.26416	17.8665	1.28671	2.36864	3.59161	1.12919	19.7362	1.27574	2.44544
ENSMUSG00000021893	Capn7	A	17.4611	1.10133	9.09479	1.082	3.00528	11.8073	1.07662	13.3276	1.05445	3.12847
ENSMUSG00000021895	Arhgef3	A	6.99973	1.20785	6.27971	1.44284	3.04659	7.27698	1.22404	5.44741	1.20914	3.02132
ENSMUSG00000021901	Bap1	A	6.10292	1.20787	11.4068	1.13718	2.17788	12.6521	1.15032	14.3807	1.14971	2.44915
ENSMUSG00000021905	Dph3	A	18.5987	1.13858	14.9746	1.23256	1.88147	15.3629	1.20024	15.3409	1.39993	1.23796
ENSMUSG00000021910	Nisch	A	17.7294	1.12506	12.7914	1.18335	1.31323	22.3837	1.21969	17.6297	1.09948	1.55524
ENSMUSG00000021911	Parg	A	18.8768	1.21135	20.9416	1.102	2.14255	16.3685	1.16903	11.5177	1.041	2.40476
ENSMUSG00000021916	Glt8d1	A	22.1758	1.10716	22.1856	1.1859	1.76017	7.06754	1.24264	23.2966	1.04655	1.99865
ENSMUSG00000021917	Spcs1	A	13.7763	1.19241	8.57705	1.17901	4.9342	12.7484	1.18734	12.8355	1.37076	4.43971
ENSMUSG00000021922	Itih4	A	10.0766	1.06042	18.8133	1.40052	6.23447	0.321823	1.30003	20.205	1.49356	5.75615
ENSMUSG00000021929	Kpna3	A	16.7764	1.19017	20.8138	1.04114	3.4729	17.627	1.13372	9.79385	1.15434	3.29726
ENSMUSG00000021936	Mapk8	A	7.79414	1.12484	2.8491	1.09463	1.44528	8.19094	1.20724	8.14314	1.03838	1.44723
ENSMUSG00000021939	Ctsb	A	1.43721	1.09082	13.3104	1.13395	5.61213	2.68159	1.15706	20.2012	1.31125	5.34455
ENSMUSG00000021945	Zmym2	A	8.47622	1.05166	8.04058	1.10821	1.39705	6.44375	1.34077	7.24469	1.28679	1.55089
ENSMUSG00000021951	N6amt2	A	19.4877	1.28364	19.4364	1.28293	4.09097	17.373	1.23865	18.2538	1.37497	4.74395
ENSMUSG00000021952	Xpo4	A	13.3939	1.13794	17.7027	1.09992	1.16038	14.2219	1.19209	12.4713	1.31438	1.65146
ENSMUSG00000021957	Tkt	A	19.873	1.03068	10.3995	1.34386	3.94059	20.865	1.36956	16.5801	1.35617	4.24524
ENSMUSG00000021959	Lats2	A	11.8248	1.01895	7.40891	1.14639	2.29251	10.3093	1.028	5.0982	1.17692	2.65673
ENSMUSG00000021962	Dcp1a	A	1.10408	1.14517	19.715	1.15442	0.813238	0.807623	1.10382	18.0447	1.05742	1.12088
ENSMUSG00000021963	Sap18	A	12.0513	1.12515	3.27769	1.19002	2.01236	13.6773	1.11718	9.24153	1.11533	2.01434
ENSMUSG00000021965	F630043A04Rik	A	17.8778	1.0942	9.08569	1.14749	0.459076	11.4545	1.88157	12.9921	1.349	1.63982
ENSMUSG00000021969	Zdhhc20	A	6.03804	1.42813	5.71304	1.20598	2.25085	5.45887	1.42025	3.22965	1.25586	2.51906
ENSMUSG00000021972	Hmbox1	A	3.09561	1.0819	3.71142	1.09167	0.349023	3.14715	1.30071	3.58715	1.12091	0.580666
ENSMUSG00000021973	Efha1	A	9.14566	1.39708	8.0663	1.10521	4.51172	10.2644	1.38606	5.6528	1.08937	4.40227
ENSMUSG00000021975	Ints9	A	23.6784	1.12817	17.5085	1.10294	2.3858	22.9834	1.14952	0.127141	1.06983	2.47233
ENSMUSG00000021978	Extl3	A	5.03265	1.23056	7.22629	1.15617	3.06584	3.87223	1.211	4.10193	1.09041	3.10357
ENSMUSG00000021981	Cab39l	A	13.9438	1.08524	18.0312	1.08588	4.63329	16.276	1.14588	20.0691	1.24485	3.89842
ENSMUSG00000021982	Cdadc1	A	11.9894	1.0811	8.81431	1.20074	1.89492	7.2477	1.1152	7.90341	1.07009	1.44584
ENSMUSG00000021983	Atp8a2	A	2.90196	1.76347	6.65128	1.38012	2.22399	7.34059	1.49619	4.62232	1.40671	2.929
ENSMUSG00000021987	Mtmr6	A	17.1304	1.10518	19.908	1.16735	3.63085	7.22	1.10068	6.4509	1.07183	3.45044
ENSMUSG00000021993	Mipep	A	10.9601	1.09134	22.3421	1.09719	5.20238	20.754	1.01761	0.15951	1.20535	4.70962
ENSMUSG00000021998	Lcp1	A	6.11628	1.08599	1.9444	1.31875	3.95121	3.49266	1.28951	23.7835	1.4637	4.08172
ENSMUSG00000022000	Zc3h13	A	17.9531	1.13959	16.9465	1.46955	0.37782	3.1332	1.18459	17.5458	1.02638	1.03565
ENSMUSG00000022008	1200011I18Rik	A	5.08305	1.11485	23.4273	1.14089	2.9878	7.40512	1.17241	1.39749	1.19776	3.55368
ENSMUSG00000022009	Nufip1	A	12.3225	1.08138	17.449	1.13051	0.941106	12.8745	1.13641	10.5006	1.19749	1.15419
ENSMUSG00000022013	Dnajc15	A	15.1587	1.21776	15.4467	1.11815	5.6287	13.2881	1.20272	0.777792	1.0289	4.69016
ENSMUSG00000022014	Epsti1	A	8.0355	1.19094	10.2211	1.1533	2.3821	23.5205	1.2776	23.3802	1.26129	2.5032
ENSMUSG00000022016	Akap11	A	6.06735	1.28399	5.55123	1.22714	2.1756	8.30179	1.13333	6.87709	1.15138	2.54365
ENSMUSG00000022019	Tdrd3	A	20.9632	1.05094	0.284592	1.02607	1.48624	8.56689	1.07266	13.5032	1.0665	1.6157
ENSMUSG00000022020	Naa16	A	18.6535	1.37028	18.9671	1.25172	-0.0160289	18.3545	1.22987	11.7711	1.26833	0.229706
ENSMUSG00000022022	Mtrf1	A	5.84534	1.10229	16.5958	1.32188	3.6545	13.7189	1.17212	17.8099	1.21577	3.12157
ENSMUSG00000022023	Wbp4	A	20.2385	1.06775	8.01796	1.10557	2.67431	17.991	1.04863	10.6567	1.12261	2.63162
ENSMUSG00000022024	Sugt1	A	8.31872	1.0406	23.7868	1.02434	4.02552	10.8676	1.15781	8.34323	1.14676	4.01955
ENSMUSG00000022031	Elp3	A	10.0766	1.12441	19.4964	1.06787	2.99106	12.6824	1.08392	22.4716	1.16301	3.43897
ENSMUSG00000022033	Pbk	A	10.2994	1.45071	7.13087	1.52113	2.47142	2.80302	1.15119	12.4259	1.31524	4.25328
ENSMUSG00000022035	Ccdc25	A	19.0711	1.19888	20.4118	1.33354	3.6052	18.7676	1.23256	18.3096	1.19874	2.9909
ENSMUSG00000022037	Clu	A	2.14435	1.04021	15.0747	1.06275	5.77318	3.7132	1.21691	10.592	1.23317	6.08606
ENSMUSG00000022043	Trim35	A	1.46678	1.10299	1.7587	1.20812	0.950502	4.23501	1.37554	4.41545	1.1642	1.32526
ENSMUSG00000022048	Dpysl2	A	19.9725	1.26749	15.7724	1.16962	3.98651	1.45852	1.1486	13.8925	1.07332	4.32997
ENSMUSG00000022051	Bnip3l	A	13.6317	1.2376	8.50704	1.26699	4.78625	8.25958	1.19223	1.95303	1.17022	4.64489
ENSMUSG00000022052	Ppp2r2a	A	17.1331	1.19891	18.8638	1.03714	0.706104	0.364337	1.13053	6.41572	1.07899	1.07517
ENSMUSG00000022057	Adamdec1	A	10.6427	1.18902	18.4312	1.63583	4.00518	6.55572	1.4039	20.8067	1.68151	4.19754
ENSMUSG00000022064	Pibf1	A	4.41042	1.25267	2.20899	1.15287	1.96497	5.14853	1.26094	4.37067	1.14739	2.02787
ENSMUSG00000022070	6720463M24Rik	A	22.6767	1.0693	17.6469	1.11522	0.200988	7.82915	1.0777	13.2976	1.22316	0.628357
ENSMUSG00000022074	Tnfrsf10b	A	5.1015	1.31682	1.66935	1.67611	0.790986	7.87016	1.87502	7.40987	1.76319	1.59386
ENSMUSG00000022075	Rhobtb2	A	9.15975	1.19487	15.5094	1.31895	1.89536	13.1644	1.09005	18.3305	1.30728	2.09088
ENSMUSG00000022089	Bin3	A	7.17973	1.20777	3.3273	1.0902	2.7372	4.19447	1.29281	23.9446	1.18247	2.48853
ENSMUSG00000022090	Pdlim2	A	4.25354	1.20296	17.79	1.25546	2.62389	3.62371	1.45666	5.1425	1.31637	2.7454
ENSMUSG00000022095	Fam160b2	A	3.77506	1.17833	20.2533	1.15028	0.587425	2.41791	1.31142	20.7001	1.20411	1.47889
ENSMUSG00000022100	Xpo7	A	16.9918	1.2507	17.4653	1.25115	1.26383	19.4487	1.19558	16.4556	1.15189	1.16169
ENSMUSG00000022102	Dok2	A	19.0686	1.46549	19.666	1.66039	-0.179249	21.5816	1.51055	18.3991	1.31378	0.231816
ENSMUSG00000022103	Gfra2	A	20.4111	1.00353	9.98548	1.2064	2.07275	3.66449	1.53052	0.352645	1.42964	2.55323
ENSMUSG00000022105	Rb1	A	22.7393	1.10696	19.9519	1.10257	2.22693	5.07731	1.1127	0.143586	1.14052	2.6089
ENSMUSG00000022106	Rcbtb2	A	19.253	1.12346	1.27176	1.06664	2.35252	22.5206	1.00286	23.009	1.26388	2.02715
ENSMUSG00000022108	Itm2b	A	19.3235	1.06572	16.7707	1.1543	5.82161	9.98228	1.06513	19.3389	1.24077	5.5631
ENSMUSG00000022109	Med4	A	2.29023	1.11909	17.1651	1.06871	2.19556	13.8888	1.28254	15.6094	1.03871	2.41852
ENSMUSG00000022110	Sucla2	A	15.4214	1.13316	3.26952	1.11876	4.92618	16.6209	1.20896	13.2773	1.1089	4.78266
ENSMUSG00000022111	Uchl3	A	2.84695	1.04071	20.2843	1.32048	4.127	15.4648	1.19156	9.83508	1.13755	3.66606
ENSMUSG00000022119	Rbm26	A	21.4113	1.15564	19.6665	1.24388	0.746758	15.2402	1.02308	14.6317	1.07454	0.994599
ENSMUSG00000022120	Rnf219	A	23.7299	1.27639	21.708	1.16923	0.563314	3.84208	1.17313	3.99407	1.14586	0.986366
ENSMUSG00000022124	Fbxl3	A	6.70004	1.3005	5.49003	1.10252	1.58679	7.96471	1.34557	6.413	1.15406	1.61364
ENSMUSG00000022125	Cln5	A	16.0587	1.18095	13.4579	1.30962	3.44996	13.8796	1.25793	15.6284	1.23017	3.41375
ENSMUSG00000022130	Tgds	A	7.79767	1.29394	6.20101	1.12058	2.63288	7.66911	1.29133	3.24751	1.09378	2.10201
ENSMUSG00000022131	Gpr180	A	14.3104	1.29625	11.4598	1.46352	3.3574	14.4537	1.13469	15.6744	1.23542	2.96843
ENSMUSG00000022136	Dnajc3	A	19.1169	1.43026	22.9096	1.39519	4.71554	21.1253	1.26331	17.8561	1.2616	4.48557
ENSMUSG00000022139	Mbnl2	A	14.7787	1.49975	15.1096	1.26876	3.25013	12.8675	1.17671	22.7174	1.12326	2.97628
ENSMUSG00000022141	Nipbl	A	2.8101	1.10528	1.93605	1.10394	1.95097	4.16884	1.24133	5.28208	1.17571	1.97967
ENSMUSG00000022142	Nup155	A	17.5196	1.08925	17.0064	1.14237	2.87751	15.3027	1.45598	11.7226	1.48902	3.02687
ENSMUSG00000022150	Dab2	A	23.9063	1.21309	23.8733	1.19159	2.32412	2.20413	1.18159	3.47256	1.17989	2.49784
ENSMUSG00000022151	Ttc33	A	8.4285	1.03893	4.36535	1.0892	3.18221	5.34596	1.29524	2.02446	1.3937	3.03588
ENSMUSG00000022159	Rab2b	A	2.49049	1.28928	8.89076	1.1182	0.251468	4.30099	1.20962	4.39399	1.15653	0.671238
ENSMUSG00000022160	Mettl3	A	20.142	1.37398	17.4517	1.46355	1.29284	20.0004	1.1841	16.4394	1.14587	1.37291
ENSMUSG00000022174	Dad1	A	17.1642	1.10645	6.01861	1.02746	5.02397	21.8357	1.23698	19.7206	1.21225	4.4637
ENSMUSG00000022175	Lrp10	A	3.88393	1.30797	16.895	1.10136	2.51955	3.68142	1.15667	4.33803	1.20734	3.43979
ENSMUSG00000022184	Fbxo4	A	5.5196	1.24811	4.84689	1.0971	2.82867	21.2654	1.06294	1.73392	1.03059	2.65354
ENSMUSG00000022185	Acin1	A	21.8452	1.18205	15.804	1.21432	1.28068	22.6744	1.27786	15.7212	1.0709	1.59469
ENSMUSG00000022186	Oxct1	A	16.1698	1.2027	12.3583	1.14071	4.06466	7.6648	1.14037	6.96614	1.24282	4.69735
ENSMUSG00000022191	Drosha	A	8.92731	1.11756	1.33651	1.12923	1.8267	5.19997	1.03404	1.968	1.11763	2.49582
ENSMUSG00000022194	Pabpn1	A	22.3277	1.42071	19.5806	1.20659	1.77788	19.3102	1.29345	19.1741	1.21594	1.75278
ENSMUSG00000022195	6030458C11Rik	A	13.7534	1.09728	16.3274	1.1809	2.01886	14.1813	1.23963	13.7238	1.15112	2.30505
ENSMUSG00000022197	Pdzd2	A	4.26254	1.30224	5.34328	1.50843	2.31111	5.9998	1.30081	6.12174	1.25475	2.66035
ENSMUSG00000022199	Slc22a17	A	10.9033	1.43624	17.6283	1.2782	-0.144004	3.93356	1.24574	1.92852	1.11554	0.160248
ENSMUSG00000022200	Golph3	A	18.0842	1.10004	5.94046	1.22843	3.85927	20.5254	1.04306	7.82569	1.20395	3.57744
ENSMUSG00000022204	Ngdn	A	1.30687	1.22168	22.8316	1.17478	2.83744	17.9365	1.15327	14.6033	1.32033	2.74982
ENSMUSG00000022205	Sub1	A	9.31672	1.04057	4.90768	1.25052	3.23874	10.2864	1.13824	1.81228	1.14258	3.24924
ENSMUSG00000022210	Dhrs4	A	15.7707	1.08185	6.07769	1.25429	2.94529	14.7369	1.32315	11.0266	1.33408	2.85397
ENSMUSG00000022214	Dcaf11	A	4.87758	1.16863	4.1214	1.14569	3.43571	14.7129	1.213	18.1721	1.3991	2.94788
ENSMUSG00000022216	Psme1	A	14.2995	1.2376	13.1815	1.22775	4.82981	18.288	1.08835	19.3879	1.40468	4.81606
ENSMUSG00000022217	Fam158a	A	8.12878	1.04907	14.4802	1.21326	1.23544	15.1817	1.52777	16.7423	1.82295	0.772644
ENSMUSG00000022219	Cideb	A	4.58316	1.10121	17.9007	1.09478	4.11746	0.951412	1.21368	16.5342	1.1867	3.60924
ENSMUSG00000022220	Adcy4	A	21.0035	1.09243	13.7217	1.25146	1.82351	22.7245	1.3495	16.8607	1.20732	2.21832
ENSMUSG00000022221	Ripk3	A	7.8783	1.35368	0.316119	1.7892	2.41941	4.9339	1.31125	17.9982	1.23294	2.23311
ENSMUSG00000022228	Zfp187	A	1.13025	1.13183	3.3039	1.04565	1.04131	2.74895	1.06253	19.0803	1.18147	0.96419
ENSMUSG00000022234	Cct5	A	18.9513	1.19434	16.7807	1.2983	4.61706	18.8858	1.3817	13.2927	1.45132	4.63097
ENSMUSG00000022236	Ropn1l	A	14.3533	1.22814	13.1622	1.74074	4.59399	19.4202	1.16678	15.6849	1.72542	4.19938
ENSMUSG00000022237	Ankrd33b	A	18.8378	1.3037	9.62536	1.21047	2.95414	16.646	1.15458	11.3724	1.12356	2.90046
ENSMUSG00000022247	Brix1	A	16.6021	1.17758	16.7079	1.21499	2.06077	17.746	1.28023	9.12053	1.23315	2.13966
ENSMUSG00000022248	Rad1	A	18.6348	1.36459	17.2579	1.30532	-0.193774	13.8711	1.34054	13.7415	1.4829	-0.228812
ENSMUSG00000022253	1110020G09Rik	A	16.337	1.0227	4.0381	1.14957	4.38417	13.1733	1.1351	20.2509	1.1902	3.81101
ENSMUSG00000022255	Mtdh	A	20.3933	1.07462	18.5614	1.17168	3.57728	0.345395	1.075	14.9875	1.03987	3.57256
ENSMUSG00000022257	Laptm4b	A	0.418026	1.23944	22.4987	1.17205	3.93371	14.3645	1.08684	0.505241	1.14966	4.18465
ENSMUSG00000022263	Trio	A	3.84896	1.36596	3.07637	1.41713	1.97942	4.47906	1.37797	2.59452	1.28048	2.12568
ENSMUSG00000022265	Ank	A	12.2299	1.15699	5.12728	1.28127	2.68432	18.0083	1.0368	1.75289	1.16556	2.27784
ENSMUSG00000022272	Myo10	A	12.8932	1.03173	6.76518	1.13781	2.35568	2.21822	1.05716	8.99187	1.09356	2.49012
ENSMUSG00000022280	Rnf19a	A	20.2822	1.21594	19.8857	1.09778	2.09581	6.38655	1.12252	8.90366	1.1729	2.36905
ENSMUSG00000022283	Pabpc1	A	12.0725	1.2742	10.4007	1.46573	3.16986	3.60239	1.17603	9.05122	1.24765	3.43686
ENSMUSG00000022285	Ywhaz	A	22.2023	1.11694	4.15106	1.15728	2.07374	3.02659	1.15721	5.32747	1.22512	2.51304
ENSMUSG00000022286	Grhl2	A	23.2896	1.81512	23.2907	1.30479	2.03874	6.34441	1.78579	6.02915	1.38872	2.21553
ENSMUSG00000022292	Rrm2b	A	9.68588	1.08344	9.18098	1.23362	0.940241	3.11177	1.0515	4.51666	1.20369	2.18897
ENSMUSG00000022295	Atp6v1c1	A	10.7594	1.3599	7.70969	1.08796	3.52578	13.0252	1.27161	10.6093	1.19785	3.31454
ENSMUSG00000022300	Dcaf13	A	11.4948	1.12457	8.86745	1.17833	3.15684	13.5758	1.17699	7.79196	1.33942	3.10745
ENSMUSG00000022304	Dpys	A	23.0838	1.09288	8.19334	1.13629	3.42366	23.0351	1.16753	0.403833	1.20955	3.63827
ENSMUSG00000022305	Lrp12	A	13.975	1.19189	17.6879	1.12881	1.23231	3.0034	1.24727	2.38706	1.20215	1.07853
ENSMUSG00000022306	Zfpm2	A	16.3942	1.24981	20.8294	1.12776	-0.347949	6.93504	1.39715	7.07754	1.26568	-0.105625
ENSMUSG00000022307	Oxr1	A	3.77333	1.0484	22.3274	1.16272	2.96617	3.11687	1.00923	3.35723	1.13557	2.82257
ENSMUSG00000022309	Angpt1	A	15.231	1.15447	1.85106	1.11507	1.99678	9.57656	1.29758	6.7085	1.41927	2.11705
ENSMUSG00000022312	Eif3h	A	14.4267	1.09489	21.2157	1.0969	4.95902	18.0495	1.13262	9.58712	1.07314	4.83198
ENSMUSG00000022313	Utp23	A	20.521	1.31746	20.767	1.11846	1.27154	14.4882	1.06674	8.79065	1.56829	1.45203
ENSMUSG00000022314	Rad21	A	5.08407	1.24482	2.09285	1.20319	3.46841	7.14008	1.15497	6.44355	1.09974	3.73474
ENSMUSG00000022322	Shcbp1	A	6.8794	1.60639	11.8828	1.10951	4.00658	14.4543	1.77022	13.0243	1.82035	4.10989
ENSMUSG00000022324	Matn2	A	17.2181	1.22301	8.14705	1.04193	3.74073	6.55431	1.51959	8.33181	1.05982	4.39241
ENSMUSG00000022329	Stk3	A	6.08967	1.0262	1.06471	1.24068	2.4496	7.98708	1.06707	2.65936	1.28324	2.47049
ENSMUSG00000022332	Khdrbs3	A	5.91247	1.03512	2.26532	1.27421	4.287	16.0529	1.09438	4.23862	1.1089	4.15682
ENSMUSG00000022336	Eif3e	A	13.3884	1.23011	17.1995	1.35389	4.6649	14.1697	1.19536	12.8159	1.14658	4.53602
ENSMUSG00000022337	Ttc35	A	14.8398	1.06767	19.8917	1.19011	3.72158	15.5996	1.20521	15.0723	1.10171	3.66316
ENSMUSG00000022338	Eny2	A	11.6578	1.24326	9.08407	1.08156	1.66568	10.8486	1.26504	12.4514	1.1647	1.50872
ENSMUSG00000022339	Ebag9	A	9.72294	1.07827	14.071	1.11685	3.34123	13.5292	1.09891	15.7405	1.31528	3.26874
ENSMUSG00000022350	E430025E21Rik	A	6.44677	1.19331	3.74991	1.12601	4.27233	7.11523	1.21491	4.26538	1.16009	4.25204
ENSMUSG00000022359	Wdyhv1	A	4.92406	1.28143	0.436804	1.25664	2.67073	6.59295	1.3248	2.38213	1.15563	2.09278
ENSMUSG00000022362	9130401M01Rik	A	9.40674	1.17865	5.03418	1.16326	2.74739	12.3661	1.31657	15.4106	1.09493	2.68661
ENSMUSG00000022364	Wdr67	A	3.99342	1.16162	3.86943	1.40364	1.61945	10.7973	1.28981	21.8907	1.04207	1.54244
ENSMUSG00000022365	Derl1	A	10.2551	1.05966	2.1325	1.21161	3.392	6.58221	1.01616	22.352	1.11993	3.2081
ENSMUSG00000022370	Mrpl13	A	15.5791	1.19144	18.3057	1.1893	5.00053	14.6127	1.3705	11.7176	1.26701	4.43809
ENSMUSG00000022372	Sla	A	14.5422	1.24514	14.1413	1.16185	1.49343	4.44105	1.29258	2.51298	1.42897	1.50797
ENSMUSG00000022377	Asap1	A	1.27123	1.23031	22.5643	1.41904	0.995168	3.993	1.39614	2.23813	1.24676	1.53495
ENSMUSG00000022378	Fam49b	A	12.029	1.14741	1.19503	1.04926	1.23188	4.59367	1.22022	4.08926	1.11668	1.27923
ENSMUSG00000022386	Trmu	A	17.1692	1.17511	15.8706	1.21903	0.935636	17.3249	1.14312	14.675	1.29863	0.815256
ENSMUSG00000022387	Brd1	A	7.73695	1.13137	7.84211	1.14862	0.629476	4.92433	1.12303	6.38647	1.11601	0.894253
ENSMUSG00000022390	Zc3h7b	A	10.527	1.34947	10.3661	1.37933	3.44631	10.1642	1.33316	7.89943	1.3045	3.36822
ENSMUSG00000022394	L3mbtl2	A	2.3806	1.14541	19.4522	1.19325	3.47746	17.8244	1.27298	13.7241	1.433	3.43158
ENSMUSG00000022400	Rbx1	A	16.4089	1.19345	11.7754	1.14737	3.34924	13.7436	1.34554	13.0957	1.16465	2.88283
ENSMUSG00000022401	Xpnpep3	A	17.1371	1.33941	15.7122	1.1957	2.09914	17.8065	1.38961	13.5001	1.44138	1.88286
ENSMUSG00000022403	St13	A	17.7433	1.19543	19.377	1.28602	4.11224	17.0047	1.1483	11.6048	1.31583	3.85762
ENSMUSG00000022407	Adsl	A	12.0401	1.07576	16.2775	1.21927	1.90944	16.4408	1.33207	10.8911	1.38226	2.06521
ENSMUSG00000022412	Smcr7l	A	21.392	1.11982	18.6782	1.19444	1.77641	16.3408	1.10651	19.1173	1.34107	1.99929
ENSMUSG00000022414	Tab1	A	3.18443	1.42919	18.0937	1.21684	-0.0822345	3.96426	1.20195	18.6405	1.35076	0.803517
ENSMUSG00000022419	Deptor	A	11.177	1.21802	7.14486	1.19299	3.97763	4.02155	1.17435	2.29461	1.27314	3.46746
ENSMUSG00000022420	Dnalc4	A	3.87499	1.18966	4.97998	1.16055	2.35652	5.48539	1.24213	23.8619	1.1884	1.93552
ENSMUSG00000022426	Josd1	A	8.44065	1.15226	7.95633	1.32347	3.37886	11.1628	1.34814	5.00559	1.11966	3.10923
ENSMUSG00000022427	Tomm22	A	12.4596	1.15874	8.88948	1.12853	4.95826	13.2507	1.28864	12.5842	1.45999	4.68402
ENSMUSG00000022428	Cby1	A	3.23319	1.22931	17.9589	1.20937	2.76201	11.8462	1.22013	19.332	1.25617	2.96577
ENSMUSG00000022432	Smc1b	A	22.1916	1.13302	19.0204	1.05587	1.45099	2.12607	1.37569	0.211152	1.1804	1.67133
ENSMUSG00000022433	Csnk1e	A	5.32453	1.26361	7.18393	1.30929	0.98616	23.8777	1.15651	20.0349	1.34838	0.987763
ENSMUSG00000022436	Sh3bp1	A	17.3118	1.30863	11.0018	1.05142	-0.196758	3.3506	1.32273	16.3468	1.27485	0.427528
ENSMUSG00000022437	Samm50	A	15.29	1.31673	12.5835	1.27129	4.57059	17.1894	1.43557	15.0506	1.42263	4.10614
ENSMUSG00000022438	Parvb	A	5.49626	1.29215	9.35078	1.36232	1.72446	1.82063	1.48148	4.68064	1.08507	1.7674
ENSMUSG00000022440	C1qtnf6	A	6.44517	1.23863	0.422876	1.63751	0.0186245	3.35078	1.50931	16.6884	1.29071	1.2218
ENSMUSG00000022442	Ttll1	A	18.7678	1.17978	14.0857	1.4915	4.1813	0.396071	1.31108	18.5711	1.21776	3.45795
ENSMUSG00000022443	Myh9	A	2.65037	1.12084	13.5468	1.08005	3.71652	1.26991	1.27792	21.0824	1.06333	4.17985
ENSMUSG00000022450	Ndufa6	A	16.7723	1.11871	12.7323	1.23734	4.44912	16.8301	1.25568	15.043	1.40323	3.99912
ENSMUSG00000022451	Twf1	A	18.6305	1.13813	11.2895	1.17286	2.74546	23.1315	1.21995	3.55251	1.05358	3.00236
ENSMUSG00000022452	1500032L24Rik	A	5.92486	1.19287	13.7409	1.19145	5.06014	19.7378	1.32311	17.9403	1.28989	4.48527
ENSMUSG00000022463	Srebf2	A	0.942859	1.37584	22.9829	1.20366	1.44218	23.0147	1.37333	16.7368	1.14221	2.05806
ENSMUSG00000022466	Rpap3	A	4.64032	1.14247	19.3615	1.23946	3.54545	7.43003	1.42726	8.77465	1.11966	3.56696
ENSMUSG00000022468	Endou	A	6.22751	1.5061	13.0538	1.1687	2.09283	5.70558	1.25336	21.9386	1.92969	2.43372
ENSMUSG00000022469	Rapgef3	A	23.8065	1.10011	8.84707	1.23855	0.590232	23.7448	1.15943	0.184889	1.06199	1.09988
ENSMUSG00000022471	Xrcc6	A	14.3252	1.13035	0.410897	1.07226	4.2502	15.6799	1.31811	14.4989	1.33313	4.02798
ENSMUSG00000022474	Pmm1	A	5.09627	1.38112	11.6812	1.6678	3.48037	2.35644	1.22002	7.09875	1.31499	3.11956
ENSMUSG00000022475	Hdac7	A	1.40281	1.23145	9.4308	1.17038	0.672872	0.290438	1.27854	22.0189	1.08814	0.998717
ENSMUSG00000022488	Nckap1l	A	1.95829	1.04223	13.7314	1.26718	3.4012	3.19187	1.45447	1.98694	1.33667	3.53766
ENSMUSG00000022489	Pde1b	A	5.23783	1.15627	13.9494	1.14355	1.18968	3.93207	1.45345	23.6877	1.50052	1.4765
ENSMUSG00000022498	Txndc11	A	17.5181	1.09594	22.068	1.04587	0.102092	19.0667	1.24115	18.5101	1.32755	0.866652
ENSMUSG00000022503	Nubp1	A	3.56575	1.0817	18.098	1.24636	2.30593	16.0041	1.2165	14.5788	1.2993	2.1058
ENSMUSG00000022514	Il1rap	A	20.2271	1.14023	10.1387	1.09785	3.85972	17.7756	1.40288	15.1439	1.29399	3.75484
ENSMUSG00000022515	Anks3	A	22.8289	1.18415	4.07682	1.09015	-0.137151	20.5329	1.11574	14.3528	1.07062	0.221377
ENSMUSG00000022516	Nudt16l1	A	5.58157	1.14158	23.1777	1.21401	1.4884	19.1803	1.1688	19.1942	1.1028	1.76041
ENSMUSG00000022517	Mgrn1	A	7.34929	1.36444	6.98064	1.47273	2.6774	6.76073	1.20177	4.91728	1.23617	2.70051
ENSMUSG00000022519	Srl	A	2.56092	1.27499	21.9991	1.606	2.84263	6.62829	1.28274	20.821	1.59092	2.46924
ENSMUSG00000022521	Crebbp	A	3.0892	1.22179	1.89578	1.12304	1.1359	2.60742	1.36914	4.31182	1.17323	1.50815
ENSMUSG00000022526	Zfp251	A	0.623762	1.06621	16.7104	1.19685	1.34519	3.12528	1.01732	10.1844	1.14797	1.69219
ENSMUSG00000022529	Zfp263	A	18.9022	1.15942	16.1899	1.19656	-0.543369	5.10077	1.08197	12.7855	1.11464	-0.432236
ENSMUSG00000022533	Atp13a3	A	17.2752	1.17899	17.1679	1.32169	3.30611	18.8944	1.08869	10.684	1.25753	3.14936
ENSMUSG00000022536	Glyr1	A	11.3103	1.06157	5.18272	1.18699	3.58804	8.92269	1.02154	5.63064	1.19164	3.69653
ENSMUSG00000022538	Lsg1	A	19.8848	1.14857	17.1678	1.11204	2.21122	17.1716	1.09666	11.8703	1.14307	2.27835
ENSMUSG00000022540	Rogdi	A	14.9563	1.04364	13.4835	1.35625	2.99882	16.8901	1.1095	19.4856	1.5066	2.48124
ENSMUSG00000022543	4930451G09Rik	A	22.7798	1.57694	1.22901	1.23636	-0.342327	3.95226	1.61882	21.0149	1.42691	-0.607256
ENSMUSG00000022544	Fam86	A	13.2487	1.05611	18.3429	1.27999	0.94228	2.14322	1.03773	17.8283	1.19702	0.551597
ENSMUSG00000022545	Ercc4	A	2.88225	1.21154	18.4676	1.19773	0.18458	1.95541	1.21275	23.8038	1.20419	0.501232
ENSMUSG00000022551	Cyc1	A	16.0661	1.14671	10.1197	1.30705	5.14146	17.6931	1.49669	16.3509	1.31065	4.52058
ENSMUSG00000022552	Sharpin	A	7.49714	1.17824	15.2818	1.21745	0.361851	23.7866	1.14382	16.8836	1.23331	0.549816
ENSMUSG00000022554	Fam203a	A	16.9973	1.32415	12.6758	1.73259	1.16978	13.8751	1.47948	16.4382	1.40558	1.39039
ENSMUSG00000022555	Dgat1	A	9.23909	1.1548	17.0338	1.02684	0.864814	11.8338	1.13709	13.8677	1.0965	0.696793
ENSMUSG00000022556	Hsf1	A	21.1441	1.18648	4.3743	1.06111	1.63003	20.481	1.41177	9.48887	1.01984	1.72602
ENSMUSG00000022557	Bop1	A	19.1527	1.13485	6.73723	1.1634	3.38131	19.2182	1.47649	10.359	1.34521	3.18094
ENSMUSG00000022558	Heatr7a	A	4.91158	1.1825	3.28339	1.18532	1.64092	3.59602	1.09113	2.00429	1.16991	1.94916
ENSMUSG00000022559	Fbxl6	A	0.602387	1.26376	0.351346	1.09117	0.977382	19.0452	1.1072	16.3954	1.49707	1.72874
ENSMUSG00000022561	Gpaa1	A	23.5775	1.11149	14.8641	1.8274	2.6488	19.071	1.18278	21.0611	1.27713	3.14176
ENSMUSG00000022564	Grina	A	21.9659	1.01483	7.38992	1.12576	4.46022	16.6617	1.22398	17.713	1.26579	3.93796
ENSMUSG00000022565	Plec	A	7.06379	1.3771	6.8544	1.38656	2.50023	1.5052	1.36133	9.47194	1.11807	3.13861
ENSMUSG00000022568	Scrib	A	1.20887	1.13665	1.8366	1.02957	1.41429	22.3055	1.19249	13.0932	1.06246	1.91239
ENSMUSG00000022570	Tsta3	A	11.507	1.20139	0.00329869	1.03017	2.61093	12.3483	1.13675	15.2122	1.09617	2.18981
ENSMUSG00000022575	Gsdmd	A	5.76753	1.24953	14.7807	1.10649	2.36401	1.47894	1.33005	21.1098	1.4646	1.95912
ENSMUSG00000022579	Gpihbp1	A	3.78324	1.31323	22.934	1.14234	3.94868	4.82836	1.2622	23.6597	1.3095	3.88528
ENSMUSG00000022601	Rpl24	A	18.4922	1.11608	13.5249	1.22848	5.02024	17.1477	1.10093	12.1651	1.34642	4.88508
ENSMUSG00000022607	Ptk2	A	21.6085	1.0721	20.3371	1.20392	2.62728	16.5764	1.02569	20.4371	1.08826	2.63765
ENSMUSG00000022610	Mapk12	A	14.3444	1.12301	6.67414	1.19154	1.91047	11.3594	1.25799	0.691996	1.14249	2.00685
ENSMUSG00000022614	Lmf2	A	3.65864	1.34011	7.76084	1.28698	1.49219	22.7304	1.20513	11.629	1.16814	1.75676
ENSMUSG00000022617	Chkb	A	2.11706	1.47531	0.937828	1.10838	1.66427	3.2247	1.33811	23.1898	1.3643	1.75858
ENSMUSG00000022621	Rabl2	A	22.5443	1.54422	20.1703	1.24327	0.793059	23.0458	1.64881	20.2552	1.24722	0.778285
ENSMUSG00000022623	Shank3	A	4.69285	1.31165	7.0703	1.26492	-1.04399	3.01394	1.27522	4.18686	1.05132	-0.448657
ENSMUSG00000022634	Yaf2	A	12.5754	1.20774	9.90337	1.19257	2.84092	10.7636	1.17459	8.24903	1.16989	2.14661
ENSMUSG00000022635	Zcrb1	A	13.5196	1.11556	12.5382	1.0339	0.307139	10.4988	1.31578	11.6577	1.17899	0.0990588
ENSMUSG00000022639	5330426P16Rik	A	20.3383	1.27234	6.83929	1.6693	1.85083	23.9207	1.33261	4.23168	2.6206	2.31471
ENSMUSG00000022658	Tagln3	A	23.1733	1.47262	4.6435	1.41143	-1.65084	15.9524	2.53717	15.3412	1.44661	-1.16311
ENSMUSG00000022661	Cd200	A	20.0863	1.34399	19.7409	1.22864	1.34024	6.33569	1.26331	3.46714	1.23514	1.14428
ENSMUSG00000022664	Slc35a5	A	12.2366	1.11381	8.66477	1.13758	1.87757	10.4731	1.25511	6.15678	1.1747	2.55179
ENSMUSG00000022667	Cd200r1	A	17.4046	1.20034	18.9404	1.03461	1.17263	5.58535	1.35487	5.54001	1.22217	1.146
ENSMUSG00000022668	Gtpbp8	A	18.054	1.21511	15.3349	1.11696	0.739347	15.6666	1.14138	15.6765	1.39071	0.785884
ENSMUSG00000022671	Mzt2	A	4.94984	1.38065	12.7172	1.02105	2.62234	10.786	1.09078	0.155242	1.15845	2.57016
ENSMUSG00000022672	Prkdc	A	22.2365	1.03771	21.4902	1.21631	2.76474	17.2269	1.19439	15.4271	1.20764	2.69867
ENSMUSG00000022674	Ube2v2	A	3.08087	1.06172	20.9814	1.02521	2.7134	21.5326	1.15981	8.58223	1.04893	2.78609
ENSMUSG00000022676	Snai2	A	9.48147	1.54432	8.50356	1.8855	0.854838	11.3054	1.20657	13.8326	1.23121	1.02563
ENSMUSG00000022677	0610037P05Rik	A	6.90707	1.15827	15.873	1.12938	3.26685	7.72391	1.19946	18.5702	1.05632	2.37654
ENSMUSG00000022678	Nde1	A	18.8173	1.15841	14.7149	1.2511	2.6896	15.4096	1.11554	17.4745	1.24728	2.61119
ENSMUSG00000022680	Pdxdc1	A	12.7373	1.1722	6.52066	1.04428	3.87946	8.52675	1.07385	6.11905	1.08239	3.71696
ENSMUSG00000022681	Ntan1	A	12.4208	1.12841	4.78233	1.26929	1.75622	9.83279	1.24287	3.61925	1.16442	1.46692
ENSMUSG00000022682	Rrn3	A	14.6457	1.3311	15.0428	1.39924	3.43917	15.4439	1.40442	10.3611	1.41913	3.57145
ENSMUSG00000022685	Parn	A	5.69871	1.13524	2.92413	1.11017	3.17689	6.08329	1.2418	23.818	1.12289	3.11479
ENSMUSG00000022686	B3gnt5	A	2.37605	1.48138	10.8597	2.49807	0.73247	4.76854	1.77034	7.96049	1.74379	1.16395
ENSMUSG00000022687	Boc	A	9.20019	1.08958	23.3633	1.21598	1.47158	6.5703	1.71573	6.34857	1.51987	1.72115
ENSMUSG00000022701	2610015P09Rik	A	2.17292	1.28013	6.09233	1.29322	0.272348	4.48309	1.18486	3.15004	1.26298	0.456381
ENSMUSG00000022702	Hira	A	0.529731	1.05969	16.6757	1.06027	0.715964	1.53456	1.14799	7.1199	1.1423	1.20217
ENSMUSG00000022704	Qtrtd1	A	12.2158	1.19013	14.8383	1.23178	0.639796	11.9653	1.19739	11.6929	1.35904	0.636551
ENSMUSG00000022706	Mrpl40	A	11.3485	1.17218	3.18448	1.10995	3.9169	12.2411	1.26025	10.3518	1.20667	3.57366
ENSMUSG00000022708	Zbtb20	A	12.9699	1.07925	13.7788	1.48853	0.914548	3.65079	1.11643	6.69836	1.09597	0.77318
ENSMUSG00000022710	Usp7	A	22.1366	1.11995	0.801377	1.07769	3.76469	0.904894	1.01953	2.66517	1.02727	3.57574
ENSMUSG00000022711	Pmm2	A	10.0458	1.08004	0.64938	1.00831	1.39883	11.9097	1.18595	14.8545	1.08727	1.31218
ENSMUSG00000022718	Dgcr8	A	1.23691	1.1711	21.6198	1.04932	0.984166	12.852	1.37594	11.8492	1.31672	0.979859
ENSMUSG00000022721	Trmt2a	A	21.9489	1.13328	18.1428	1.35948	0.624786	16.865	1.23126	13.4715	1.28055	0.880292
ENSMUSG00000022722	Arl6	A	5.72812	1.15337	17.6323	1.19403	3.26585	6.98938	1.55259	4.64373	1.41012	2.8783
ENSMUSG00000022724	Mina	A	15.0948	1.19641	16.3496	1.38705	1.18528	15.6772	1.11917	16.0295	1.15025	1.15722
ENSMUSG00000022742	Cpox	A	17.8593	1.29543	17.845	1.15284	3.14221	15.3227	1.21723	13.5226	1.24135	3.13651
ENSMUSG00000022744	Cldn25	A	16.6957	1.21792	15.1187	1.23415	1.83273	18.1063	1.14439	14.4435	1.14608	2.24183
ENSMUSG00000022747	St3gal6	A	13.6527	1.42816	9.48239	1.05741	1.02629	8.99965	1.17276	3.08736	1.25881	1.04024
ENSMUSG00000022748	2610528E23Rik	A	10.0375	1.39014	3.90941	1.31291	3.05122	17.4464	1.4273	4.38712	1.11632	2.9158
ENSMUSG00000022749	Tbc1d23	A	5.50272	1.36788	3.59378	1.11443	1.44409	5.90293	1.41298	2.28996	1.19693	1.80942
ENSMUSG00000022750	Klhl22	A	0.593728	1.24281	18.7974	1.2017	1.39939	6.34555	1.04737	18.2588	1.20532	1.76703
ENSMUSG00000022751	Nit2	A	2.27939	1.16697	22.7627	1.19847	3.26114	17.2735	1.09774	18.2267	1.47958	3.50494
ENSMUSG00000022752	Tomm70a	A	12.6226	1.19561	11.0813	1.1198	3.51178	13.2729	1.32654	9.45255	1.41851	3.66227
ENSMUSG00000022757	Tfg	A	18.7665	1.1815	21.4952	1.32066	2.66423	20.56	1.18047	18.8254	1.13087	2.75568
ENSMUSG00000022760	Thap7	A	7.58867	1.07353	13.0838	1.48702	0.326477	0.697276	1.05133	11.7989	1.0852	0.263364
ENSMUSG00000022761	Lztr1	A	3.25505	1.08885	16.0496	1.16768	1.52299	17.2725	1.09768	12.8786	1.21724	1.77912
ENSMUSG00000022763	Aifm3	A	3.70837	1.36247	0.743258	1.32481	1.18676	7.21717	1.38597	13.0848	1.2057	0.72945
ENSMUSG00000022765	Snap29	A	7.60602	1.03439	6.62097	1.25965	3.92686	18.6906	1.08193	6.09685	1.04854	4.17683
ENSMUSG00000022770	Dlg1	A	5.40931	1.38219	2.26419	1.40467	2.58613	4.09465	1.10698	2.45113	1.14674	2.42381
ENSMUSG00000022771	Ppil2	A	3.69069	1.1209	3.62568	1.07499	1.84039	4.69171	1.13084	4.63773	1.11479	1.71123
ENSMUSG00000022772	Senp5	A	0.758618	1.13009	3.41503	1.10049	2.57757	3.36781	1.14605	3.2612	1.14284	2.64706
ENSMUSG00000022781	Pak2	A	15.3604	1.06818	8.20255	1.07528	3.0194	2.20998	1.06712	7.35979	1.17122	3.19498
ENSMUSG00000022787	Wdr53	A	3.4472	1.12465	17.9298	1.16574	2.51231	10.8845	1.01821	14.7033	1.26112	2.36284
ENSMUSG00000022788	Fgd4	A	21.7086	1.18741	1.95807	1.16974	2.39846	14.1849	1.072	23.084	1.13299	2.31951
ENSMUSG00000022789	Dnm1l	A	20.0366	1.30414	20.4996	1.21221	2.28209	19.3987	1.39383	15.5545	1.16112	2.50007
ENSMUSG00000022792	Yars2	A	18.726	1.26813	16.484	1.23126	1.39666	16.4025	1.30389	13.3632	1.60973	1.13873
ENSMUSG00000022793	B4galt4	A	0.799345	1.11961	5.60662	1.33067	1.75426	3.79265	1.17835	22.4699	1.21177	1.89251
ENSMUSG00000022799	Arhgap31	A	20.7708	1.14254	23.8535	1.14267	2.42495	0.91949	1.20217	3.18641	1.23116	2.41967
ENSMUSG00000022800	Fyttd1	A	10.2397	1.10467	8.30698	1.08288	2.4972	8.5866	1.08777	10.2412	1.17015	2.58193
ENSMUSG00000022801	Lrch3	A	18.8762	1.08349	12.7772	1.03278	1.28522	2.0312	1.10889	6.5442	1.09383	1.71794
ENSMUSG00000022802	Lmln	A	18.0186	1.23661	17.2661	1.41423	1.67348	13.5377	1.29232	13.919	1.39666	2.18819
ENSMUSG00000022807	Osbpl11	A	20.5956	1.34876	19.8947	1.24833	2.34586	21.9814	1.24629	19.1973	1.10055	2.41663
ENSMUSG00000022808	Snx4	A	6.88125	1.08873	14.806	1.01945	4.32416	6.57647	1.2007	4.90481	1.14737	4.51189
ENSMUSG00000022811	Zfp148	A	18.3827	1.15424	18.2189	1.12093	2.16919	18.182	1.06428	17.4065	1.07993	1.94394
ENSMUSG00000022812	Gsk3b	A	19.7122	1.07909	20.349	1.1799	1.4991	23.7725	1.08625	18.8737	1.10305	1.65057
ENSMUSG00000022817	Itgb5	A	0.566177	1.22208	16.769	1.21226	4.63855	1.30801	1.29187	19.9112	1.43021	4.80141
ENSMUSG00000022820	Ndufb4	A	17.1282	1.13116	14.3599	1.17746	3.61223	16.4484	1.29219	14.0781	1.45762	3.25012
ENSMUSG00000022821	Hgd	A	16.0297	1.17008	6.56384	1.20768	4.26	16.8352	1.19831	1.90296	1.21933	3.8844
ENSMUSG00000022827	Rabl3	A	15.0058	1.13828	19.1391	1.15347	1.15704	16.6991	1.15211	19.0081	1.08123	1.44647
ENSMUSG00000022828	Gtf2e1	A	18.9998	1.36957	22.1407	1.11021	1.39186	17.3997	1.24634	13.3365	1.07515	1.48817
ENSMUSG00000022836	Mylk	A	19.5691	1.14531	11.4987	1.37887	2.9332	3.32797	1.14985	6.21462	1.13033	3.24943
ENSMUSG00000022838	Eaf2	A	3.24566	1.14596	14.5119	1.3121	0.879746	11.5044	1.15859	1.12491	1.05305	0.591854
ENSMUSG00000022840	Adcy5	A	1.58594	1.52586	2.58994	1.47535	1.76925	2.4331	1.3953	0.849257	1.2703	2.082
ENSMUSG00000022841	Ap2m1	A	7.57007	1.24349	0.92587	1.12105	4.40788	14.2686	1.05864	17.1695	1.23157	4.48335
ENSMUSG00000022842	Ece2	A	14.9577	1.48314	15.2221	1.77076	2.56514	15.2269	1.3936	13.2992	1.21456	2.24227
[truncated: 9,842 more rows]
