# Supplementary material for: MicroRNAs shape circadian hepatic gene expression on a transcriptome-wide scale
Source: eLife. 2014 May 27;3:e02510. doi: 10.7554/eLife.02510 (PMC4032493; doi:10.7554/eLife.02510)
Supplement: Figure 4—source data 2. — GO term analysis Dicer rhythmic transcripts. DOI: http://dx.doi.org/10.7554/eLife.02510.016 [file elife02510s004.xlsx]

## Sheet: Sheet1
GO term analysis identifies specific pathways enriched in the group B, C and D
GO term	Number of genes in pathway	Number of genes in data set	p-value	FDR
Oxidative phosphorylation	105	24	3.15553e-10	2.24989e-07
Cell cycle_Start of DNA replication in early S phase	32	13	1.82458e-09	6.50462e-07
Cell cycle_The metaphase checkpoint	36	11	9.79501e-07	0.000232795
Cell cycle_Chromosome condensation in prometaphase	21	7	5.21844e-05	0.00930188
LRRK2 in neuronal apoptosis in Parkinson's disease	17	6	0.000127689	0.014079
Development_Transcription regulation of granulocyte development	32	8	0.000149345	0.014079
Cell cycle_Role of APC in cell cycle regulation	32	8	0.000149345	0.014079
Immune response_Immunological synapse formation	59	11	0.000157969	0.014079
Inhibition of neutrophil migration by proresolving lipid mediators in COPD	70	12	0.000185204	0.0144683
Immune response_NFAT in immune response	51	10	0.000202921	0.0144683
