# Supplementary material for: MicroRNAs shape circadian hepatic gene expression on a transcriptome-wide scale
Source: eLife. 2014 May 27;3:e02510. doi: 10.7554/eLife.02510 (PMC4032493; doi:10.7554/eLife.02510)
Supplement: Figure 5—source data 1. — Rhythmic transcripts used in Figure 5. DOI: http://dx.doi.org/10.7554/eLife.02510.023 [file elife02510s005.xlsx]

## Sheet: significantly>0
	gene_name	gene_biotype
ENSMUSG00000000120	Ngfr	protein_coding
ENSMUSG00000000555	Itga5	protein_coding
ENSMUSG00000002250	Ppard	protein_coding
ENSMUSG00000002578	Ikzf4	protein_coding
ENSMUSG00000002983	Relb	protein_coding
ENSMUSG00000006641	Slc5a6	protein_coding
ENSMUSG00000015090	Ptgds	protein_coding
ENSMUSG00000015176	Nolc1	protein_coding
ENSMUSG00000015342	Xk	protein_coding
ENSMUSG00000015396	Cd83	protein_coding
ENSMUSG00000016024	Lbp	protein_coding
ENSMUSG00000016128	Stard13	protein_coding
ENSMUSG00000016319	Slc25a5	protein_coding
ENSMUSG00000018166	Erbb3	protein_coding
ENSMUSG00000018401	Mtmr4	protein_coding
ENSMUSG00000018427	Ypel2	protein_coding
ENSMUSG00000019577	Pdk4	protein_coding
ENSMUSG00000019889	Ptprk	protein_coding
ENSMUSG00000019989	Enpp3	protein_coding
ENSMUSG00000020097	Sgpl1	protein_coding
ENSMUSG00000020182	Ddc	protein_coding
ENSMUSG00000020190	Mknk2	protein_coding
ENSMUSG00000020538	Srebf1	protein_coding
ENSMUSG00000020638	Cmpk2	protein_coding
ENSMUSG00000020653	Klf11	protein_coding
ENSMUSG00000020661	Dnmt3a	protein_coding
ENSMUSG00000020674	Pxdn	protein_coding
ENSMUSG00000020883	Fbxl20	protein_coding
ENSMUSG00000020893	Per1	protein_coding
ENSMUSG00000021215	Net1	protein_coding
ENSMUSG00000021638	Ocln	protein_coding
ENSMUSG00000021670	Hmgcr	protein_coding
ENSMUSG00000021806	Nid2	protein_coding
ENSMUSG00000021830	Txndc16	protein_coding
ENSMUSG00000021990	Spata13	protein_coding
ENSMUSG00000022385	Gtse1	protein_coding
ENSMUSG00000022462	Slc38a2	protein_coding
ENSMUSG00000022464	Slc38a4	protein_coding
ENSMUSG00000022637	Cblb	protein_coding
ENSMUSG00000023018	Smarcd1	protein_coding
ENSMUSG00000023243	Kcnk5	protein_coding
ENSMUSG00000023846	Riok2	protein_coding
ENSMUSG00000024479	Mal2	protein_coding
ENSMUSG00000024812	Tjp2	protein_coding
ENSMUSG00000024843	Chka	protein_coding
ENSMUSG00000025083	Afap1l2	protein_coding
ENSMUSG00000025153	Fasn	protein_coding
ENSMUSG00000025185	Loxl4	protein_coding
ENSMUSG00000025271	Pfkfb1	protein_coding
ENSMUSG00000025504	Eps8l2	protein_coding
ENSMUSG00000025586	Cpeb1	protein_coding
ENSMUSG00000026082	Rev1	protein_coding
ENSMUSG00000026502	Pppde1	protein_coding
ENSMUSG00000026638	Irf6	protein_coding
ENSMUSG00000026970	Rbms1	protein_coding
ENSMUSG00000027204	Fbn1	protein_coding
ENSMUSG00000027340	Slc23a2	protein_coding
ENSMUSG00000027360	Hdc	protein_coding
ENSMUSG00000027381	Bcl2l11	protein_coding
ENSMUSG00000027397	Slc20a1	protein_coding
ENSMUSG00000027478	Dnmt3b	protein_coding
ENSMUSG00000027513	Pck1	protein_coding
ENSMUSG00000028358	Zfp618	protein_coding
ENSMUSG00000028479	Gne	protein_coding
ENSMUSG00000028766	Alpl	protein_coding
ENSMUSG00000028789	Adc	protein_coding
ENSMUSG00000028957	Per3	protein_coding
ENSMUSG00000029009	Mthfr	protein_coding
ENSMUSG00000029016	Clcn6	protein_coding
ENSMUSG00000029195	Klb	protein_coding
ENSMUSG00000029272	Sult1e1	protein_coding
ENSMUSG00000029482	Aacs	protein_coding
ENSMUSG00000029512	Ulk1	protein_coding
ENSMUSG00000029675	Eln	protein_coding
ENSMUSG00000030022	Adamts9	protein_coding
ENSMUSG00000030089	Slc41a3	protein_coding
ENSMUSG00000030256	Bhlhe41	protein_coding
ENSMUSG00000030309	Caprin2	protein_coding
ENSMUSG00000030528	Blm	protein_coding
ENSMUSG00000031024	St5	protein_coding
ENSMUSG00000031431	Tsc22d3	protein_coding
ENSMUSG00000031441	Atp11a	protein_coding
ENSMUSG00000031502	Col4a1	protein_coding
ENSMUSG00000032198	Dock6	protein_coding
ENSMUSG00000032420	Nt5e	protein_coding
ENSMUSG00000032724	Abtb2	protein_coding
ENSMUSG00000032744	Heyl	protein_coding
ENSMUSG00000033147	Slc22a15	protein_coding
ENSMUSG00000033253	Szt2	protein_coding
ENSMUSG00000033581	Igf2bp2	protein_coding
ENSMUSG00000033767	D930015E06Rik	protein_coding
ENSMUSG00000033860	Fgg	protein_coding
ENSMUSG00000033871	Ppargc1b	protein_coding
ENSMUSG00000033917	Gde1	protein_coding
ENSMUSG00000034157	2310044G17Rik	protein_coding
ENSMUSG00000034412	Tbc1d10a	protein_coding
ENSMUSG00000034617	Mtrr	protein_coding
ENSMUSG00000034645	Zyg11a	protein_coding
ENSMUSG00000035372	1810055G02Rik	protein_coding
ENSMUSG00000035878	Agphd1	protein_coding
ENSMUSG00000036885	Arhgef26	protein_coding
ENSMUSG00000037003	Tenc1	protein_coding
ENSMUSG00000037020	Wdr62	protein_coding
ENSMUSG00000037331	Larp1	protein_coding
ENSMUSG00000037455	1110021L09Rik	protein_coding
ENSMUSG00000037541	Shank2	protein_coding
ENSMUSG00000037621	Atoh8	protein_coding
ENSMUSG00000038233	Fam198a	protein_coding
ENSMUSG00000038540	Tmc3	protein_coding
ENSMUSG00000038894	Irs2	protein_coding
ENSMUSG00000039633	Lonrf1	protein_coding
ENSMUSG00000040093	Bmf	protein_coding
ENSMUSG00000040170	Fmo2	protein_coding
ENSMUSG00000040584	Abcb1a	protein_coding
ENSMUSG00000040740	Slc25a34	protein_coding
ENSMUSG00000041135	Ripk2	protein_coding
ENSMUSG00000041272	Tox	protein_coding
ENSMUSG00000041324	Inhba	protein_coding
ENSMUSG00000041596	Vmn1r90	protein_coding
ENSMUSG00000041782	Lad1	protein_coding
ENSMUSG00000041920	Slc16a6	protein_coding
ENSMUSG00000042115	Klhdc8a	protein_coding
ENSMUSG00000042246	Tmc7	protein_coding
ENSMUSG00000042328	Hps4	protein_coding
ENSMUSG00000042659	Arrdc4	protein_coding
ENSMUSG00000042797	Aqp11	protein_coding
ENSMUSG00000042834	D0H4S114	protein_coding
ENSMUSG00000044060	A830010M20Rik	protein_coding
ENSMUSG00000044071	Fam19a2	protein_coding
ENSMUSG00000044345	Marveld1	protein_coding
ENSMUSG00000044471	AB041803	protein_coding
ENSMUSG00000045294	Insig1	protein_coding
ENSMUSG00000045441	Gprin3	protein_coding
ENSMUSG00000045973	Mcart1	protein_coding
ENSMUSG00000046169	Adamts6	protein_coding
ENSMUSG00000046962	Zfp295	protein_coding
ENSMUSG00000047153	Khnyn	protein_coding
ENSMUSG00000047497	Adamts12	protein_coding
ENSMUSG00000047963	Stbd1	protein_coding
ENSMUSG00000049630	C1ql3	protein_coding
ENSMUSG00000051495	Irf2bp2	protein_coding
ENSMUSG00000052040	Klf13	protein_coding
ENSMUSG00000052336	Cx3cr1	protein_coding
ENSMUSG00000053846	Lipg	protein_coding
ENSMUSG00000054150	4831426I19Rik	protein_coding
ENSMUSG00000055322	Tns1	protein_coding
ENSMUSG00000055866	Per2	protein_coding
ENSMUSG00000056643	Chst13	protein_coding
ENSMUSG00000056724	Nbeal2	protein_coding
ENSMUSG00000056812	St8sia3	protein_coding
ENSMUSG00000058486	Wdr91	protein_coding
ENSMUSG00000058672	Tubb2a	protein_coding
ENSMUSG00000060317	Acnat2	protein_coding
ENSMUSG00000061601	Pclo	protein_coding
ENSMUSG00000063446	E130309F12Rik	protein_coding
ENSMUSG00000067653	Ankrd23	protein_coding
ENSMUSG00000067825	Pex26	protein_coding
ENSMUSG00000068742	Cry2	protein_coding
ENSMUSG00000068747	Sort1	protein_coding
ENSMUSG00000068876	Cgn	protein_coding
ENSMUSG00000074063	Osgin1	protein_coding
ENSMUSG00000074207	Adh1	protein_coding
ENSMUSG00000075703	Ept1	protein_coding
ENSMUSG00000078612	1700024P16Rik	protein_coding
ENSMUSG00000079495	Gm11128	protein_coding
ENSMUSG00000086040	Wipf3	protein_coding
ENSMUSG00000090394	4930523C07Rik	protein_coding

## Sheet: non-significant>0
	gene_name	gene_biotype
ENSMUSG00000001123	Lgals9	protein_coding
ENSMUSG00000001229	Dpp9	protein_coding
ENSMUSG00000001440	Kpnb1	protein_coding
ENSMUSG00000001763	Tspan33	protein_coding
ENSMUSG00000001891	Ugp2	protein_coding
ENSMUSG00000002289	Angptl4	protein_coding
ENSMUSG00000002797	Ggct	protein_coding
ENSMUSG00000002957	Ap2a2	protein_coding
ENSMUSG00000003228	Grk5	protein_coding
ENSMUSG00000003477	Inmt	protein_coding
ENSMUSG00000003526	Prodh	protein_coding
ENSMUSG00000003623	Crot	protein_coding
ENSMUSG00000003721	Insig2	protein_coding
ENSMUSG00000003814	Calr	protein_coding
ENSMUSG00000003949	Hlf	protein_coding
ENSMUSG00000004098	Col5a3	protein_coding
ENSMUSG00000004460	Dnajb11	protein_coding
ENSMUSG00000004500	Zfp324	protein_coding
ENSMUSG00000005089	Slc1a2	protein_coding
ENSMUSG00000005125	Ndrg1	protein_coding
ENSMUSG00000005514	Por	protein_coding
ENSMUSG00000005547	Cyp2a5	protein_coding
ENSMUSG00000006356	Crip2	protein_coding
ENSMUSG00000006390	Elovl1	protein_coding
ENSMUSG00000006715	Gmnn	protein_coding
ENSMUSG00000007872	Id3	protein_coding
ENSMUSG00000009647	Ccdc109a	protein_coding
ENSMUSG00000010064	Slc38a3	protein_coding
ENSMUSG00000010609	Psen2	protein_coding
ENSMUSG00000011179	Odc1	protein_coding
ENSMUSG00000011305	Plin5	protein_coding
ENSMUSG00000011831	Evi5	protein_coding
ENSMUSG00000013846	St3gal1	protein_coding
ENSMUSG00000015357	Clpx	protein_coding
ENSMUSG00000015755	Tab2	protein_coding
ENSMUSG00000015890	Amdhd1	protein_coding
ENSMUSG00000015944	Gatsl2	protein_coding
ENSMUSG00000016028	Celsr1	protein_coding
ENSMUSG00000016239	Lonrf3	protein_coding
ENSMUSG00000016487	Ppfibp1	protein_coding
ENSMUSG00000016520	Lnx2	protein_coding
ENSMUSG00000017146	Brca1	protein_coding
ENSMUSG00000017210	Med24	protein_coding
ENSMUSG00000017493	Igfbp4	protein_coding
ENSMUSG00000018417	Myo1b	protein_coding
ENSMUSG00000018446	C1qbp	protein_coding
ENSMUSG00000019768	Esr1	protein_coding
ENSMUSG00000019769	Syne1	protein_coding
ENSMUSG00000020027	Socs2	protein_coding
ENSMUSG00000020034	Tcp11l2	protein_coding
ENSMUSG00000020038	Cry1	protein_coding
ENSMUSG00000020048	Hsp90b1	protein_coding
ENSMUSG00000020051	Pah	protein_coding
ENSMUSG00000020085	Aifm2	protein_coding
ENSMUSG00000020089	Ppa1	protein_coding
ENSMUSG00000020123	Avpr1a	protein_coding
ENSMUSG00000020300	Cpeb4	protein_coding
ENSMUSG00000020334	Slc22a4	protein_coding
ENSMUSG00000020429	Igfbp1	protein_coding
ENSMUSG00000020435	Osbp2	protein_coding
ENSMUSG00000020572	Nampt	protein_coding
ENSMUSG00000020593	Lpin1	protein_coding
ENSMUSG00000020604	Arsg	protein_coding
ENSMUSG00000020620	Abca8b	protein_coding
ENSMUSG00000020642	Rnf144a	protein_coding
ENSMUSG00000020743	Mif4gd	protein_coding
ENSMUSG00000020774	Aspa	protein_coding
ENSMUSG00000020889	Nr1d1	protein_coding
ENSMUSG00000020926	Adam11	protein_coding
ENSMUSG00000021097	Clmn	protein_coding
ENSMUSG00000021127	Zfp36l1	protein_coding
ENSMUSG00000021228	Acot3	protein_coding
ENSMUSG00000021281	Tnfaip2	protein_coding
ENSMUSG00000021336	Slc17a4	protein_coding
ENSMUSG00000021400	Wrnip1	protein_coding
ENSMUSG00000021417	Eci2	protein_coding
ENSMUSG00000021483	Cdk20	protein_coding
ENSMUSG00000021508	Cxcl14	protein_coding
ENSMUSG00000021559	Dapk1	protein_coding
ENSMUSG00000021591	Glrx	protein_coding
ENSMUSG00000021594	Srd5a1	protein_coding
ENSMUSG00000021613	Hapln1	protein_coding
ENSMUSG00000021687	Scamp1	protein_coding
ENSMUSG00000021775	Nr1d2	protein_coding
ENSMUSG00000021789	Sftpa1	protein_coding
ENSMUSG00000021884	Hacl1	protein_coding
ENSMUSG00000021900	Btd	protein_coding
ENSMUSG00000021906	Oxnad1	protein_coding
ENSMUSG00000021932	Rnaseh2b	protein_coding
ENSMUSG00000022003	Slc25a30	protein_coding
ENSMUSG00000022177	Haus4	protein_coding
ENSMUSG00000022218	Tgm1	protein_coding
ENSMUSG00000022241	Tars	protein_coding
ENSMUSG00000022246	Rai14	protein_coding
ENSMUSG00000022270	Fam134b	protein_coding
ENSMUSG00000022299	Slc25a32	protein_coding
ENSMUSG00000022358	Fbxo32	protein_coding
ENSMUSG00000022383	Ppara	protein_coding
ENSMUSG00000022389	Tef	protein_coding
ENSMUSG00000022512	Cldn1	protein_coding
ENSMUSG00000022615	Tymp	protein_coding
ENSMUSG00000022769	Sdf2l1	protein_coding
ENSMUSG00000022814	Umps	protein_coding
ENSMUSG00000022865	Cxadr	protein_coding
ENSMUSG00000022885	St6gal1	protein_coding
ENSMUSG00000023030	Slc11a2	protein_coding
ENSMUSG00000023034	Nr4a1	protein_coding
ENSMUSG00000023044	Csad	protein_coding
ENSMUSG00000023045	Soat2	protein_coding
ENSMUSG00000023078	Cxcl13	protein_coding
ENSMUSG00000023079	Gtf2ird1	protein_coding
ENSMUSG00000023087	Ccrn4l	protein_coding
ENSMUSG00000023262	Acy1	protein_coding
ENSMUSG00000023272	Creld2	protein_coding
ENSMUSG00000023805	Synj2	protein_coding
ENSMUSG00000023826	Park2	protein_coding
ENSMUSG00000023873	1700010I14Rik	protein_coding
ENSMUSG00000024026	Glo1	protein_coding
ENSMUSG00000024036	Slc37a1	protein_coding
ENSMUSG00000024039	Cbs	protein_coding
ENSMUSG00000024052	Lpin2	protein_coding
ENSMUSG00000024155	4930528F23Rik	protein_coding
ENSMUSG00000024222	Fkbp5	protein_coding
ENSMUSG00000024254	Abcg8	protein_coding
ENSMUSG00000024427	Spry4	protein_coding
ENSMUSG00000024544	D18Ertd653e	protein_coding
ENSMUSG00000024589	Nedd4l	protein_coding
ENSMUSG00000024665	Fads2	protein_coding
ENSMUSG00000024778	Fas	protein_coding
ENSMUSG00000024785	Rcl1	protein_coding
ENSMUSG00000024807	Syvn1	protein_coding
ENSMUSG00000024827	Gldc	protein_coding
ENSMUSG00000024900	Cpt1a	protein_coding
ENSMUSG00000024905	Mtl5	protein_coding
ENSMUSG00000024913	Lrp5	protein_coding
ENSMUSG00000024987	Cyp26a1	protein_coding
ENSMUSG00000025002	Cyp2c55	protein_coding
ENSMUSG00000025004	Cyp2c40	protein_coding
ENSMUSG00000025077	Dclre1a	protein_coding
ENSMUSG00000025078	Nhlrc2	protein_coding
ENSMUSG00000025203	Scd2	protein_coding
ENSMUSG00000025277	Abhd6	protein_coding
ENSMUSG00000025396	Hsd17b6	protein_coding
ENSMUSG00000025511	Tspan4	protein_coding
ENSMUSG00000025533	Asl	protein_coding
ENSMUSG00000025732	Fam195a	protein_coding
ENSMUSG00000025764	Phf17	protein_coding
ENSMUSG00000025813	Homer2	protein_coding
ENSMUSG00000025823	Pdia4	protein_coding
ENSMUSG00000025909	Sntg1	protein_coding
ENSMUSG00000025934	Gsta3	protein_coding
ENSMUSG00000025981	Coq10b	protein_coding
ENSMUSG00000026077	Npas2	protein_coding
ENSMUSG00000026179	Pnkd	protein_coding
ENSMUSG00000026249	Serpine2	protein_coding
ENSMUSG00000026259	Ngef	protein_coding
ENSMUSG00000026272	Agxt	protein_coding
ENSMUSG00000026358	Rgs1	protein_coding
ENSMUSG00000026389	Steap3	protein_coding
ENSMUSG00000026417	Pigr	protein_coding
ENSMUSG00000026435	Slc45a3	protein_coding
ENSMUSG00000026489	Adck3	protein_coding
ENSMUSG00000026491	Ahctf1	protein_coding
ENSMUSG00000026526	Fh1	protein_coding
ENSMUSG00000026566	Mpzl1	protein_coding
ENSMUSG00000026571	Dcaf6	protein_coding
ENSMUSG00000026614	Slc30a10	protein_coding
ENSMUSG00000026669	Mcm10	protein_coding
ENSMUSG00000026730	Pter	protein_coding
ENSMUSG00000026768	Itga8	protein_coding
ENSMUSG00000026773	Pfkfb3	protein_coding
ENSMUSG00000026827	Gpd2	protein_coding
ENSMUSG00000026839	Upp2	protein_coding
ENSMUSG00000026864	Hspa5	protein_coding
ENSMUSG00000026866	Kynu	protein_coding
ENSMUSG00000026922	Agpat2	protein_coding
ENSMUSG00000026944	Abca2	protein_coding
ENSMUSG00000026950	Neb	protein_coding
ENSMUSG00000026981	Il1rn	protein_coding
ENSMUSG00000027048	Abcb11	protein_coding
ENSMUSG00000027075	Slc43a1	protein_coding
ENSMUSG00000027086	Fastkd1	protein_coding
ENSMUSG00000027185	Nat10	protein_coding
ENSMUSG00000027227	Sord	protein_coding
ENSMUSG00000027253	Lrp4	protein_coding
ENSMUSG00000027346	Gpcpd1	protein_coding
ENSMUSG00000027387	Zc3h8	protein_coding
ENSMUSG00000027398	Il1b	protein_coding
ENSMUSG00000027405	Nop56	protein_coding
ENSMUSG00000027577	Chrna4	protein_coding
ENSMUSG00000027597	Ahcy	protein_coding
ENSMUSG00000027690	Slc2a2	protein_coding
ENSMUSG00000027765	P2ry1	protein_coding
ENSMUSG00000027800	Tm4sf1	protein_coding
ENSMUSG00000027801	Tm4sf4	protein_coding
ENSMUSG00000027890	Gstm4	protein_coding
ENSMUSG00000027952	Pmvk	protein_coding
ENSMUSG00000027993	Trim2	protein_coding
ENSMUSG00000027997	Casp6	protein_coding
ENSMUSG00000027999	Pla2g12a	protein_coding
ENSMUSG00000028001	Fga	protein_coding
ENSMUSG00000028019	Pdgfc	protein_coding
ENSMUSG00000028028	Alpk1	protein_coding
ENSMUSG00000028088	Fmo5	protein_coding
ENSMUSG00000028128	F3	protein_coding
ENSMUSG00000028150	Rorc	protein_coding
ENSMUSG00000028186	Uox	protein_coding
ENSMUSG00000028238	Atp6v0d2	protein_coding
ENSMUSG00000028240	Cyp7a1	protein_coding
ENSMUSG00000028327	1300002K09Rik	protein_coding
ENSMUSG00000028359	Orm3	protein_coding
ENSMUSG00000028456	Unc13b	protein_coding
ENSMUSG00000028655	Mfsd2a	protein_coding
ENSMUSG00000028671	Gale	protein_coding
ENSMUSG00000028680	Plk3	protein_coding
ENSMUSG00000028698	Pik3r3	protein_coding
ENSMUSG00000028715	Cyp4a14	protein_coding
ENSMUSG00000028792	Ak2	protein_coding
ENSMUSG00000028826	Tmem57	protein_coding
ENSMUSG00000028878	Fam76a	protein_coding
ENSMUSG00000028919	Arhgef19	protein_coding
ENSMUSG00000028976	Slc2a5	protein_coding
ENSMUSG00000029003	Mad2l2	protein_coding
ENSMUSG00000029167	Ppargc1a	protein_coding
ENSMUSG00000029238	Clock	protein_coding
ENSMUSG00000029246	Ppat	protein_coding
ENSMUSG00000029385	Ccng2	protein_coding
ENSMUSG00000029458	Brap	protein_coding
ENSMUSG00000029467	Atp2a2	protein_coding
ENSMUSG00000029597	Sds	protein_coding
ENSMUSG00000029650	Slc46a3	protein_coding
ENSMUSG00000029664	Tfpi2	protein_coding
ENSMUSG00000029752	Asns	protein_coding
ENSMUSG00000029833	Trim24	protein_coding
ENSMUSG00000030004	Nat8	protein_coding
ENSMUSG00000030087	Klf15	protein_coding
ENSMUSG00000030104	Edem1	protein_coding
ENSMUSG00000030161	Gabarapl1	protein_coding
ENSMUSG00000030170	Wnt5b	protein_coding
ENSMUSG00000030244	Gys2	protein_coding
ENSMUSG00000030257	Srgap3	protein_coding
ENSMUSG00000030342	Cd9	protein_coding
ENSMUSG00000030364	Clec2h	protein_coding
ENSMUSG00000030470	Csrp3	protein_coding
ENSMUSG00000030483	Cyp2b10	protein_coding
ENSMUSG00000030555	Ttc23	protein_coding
ENSMUSG00000030747	Dgat2	protein_coding
ENSMUSG00000030762	Aqp8	protein_coding
ENSMUSG00000030771	Micalcl	protein_coding
ENSMUSG00000030806	Stx1b	protein_coding
ENSMUSG00000031016	Wee1	protein_coding
ENSMUSG00000031168	Ebp	protein_coding
ENSMUSG00000031278	Acsl4	protein_coding
ENSMUSG00000031289	Il13ra2	protein_coding
ENSMUSG00000031327	Chic1	protein_coding
ENSMUSG00000031355	Arhgap6	protein_coding
ENSMUSG00000031523	Dlc1	protein_coding
ENSMUSG00000031565	Fgfr1	protein_coding
ENSMUSG00000031596	Slc7a2	protein_coding
ENSMUSG00000031618	Nr3c2	protein_coding
ENSMUSG00000031645	F11	protein_coding
ENSMUSG00000031765	Mt1	protein_coding
ENSMUSG00000031767	Nudt7	protein_coding
ENSMUSG00000031770	Herpud1	protein_coding
ENSMUSG00000031924	Cyb5b	protein_coding
ENSMUSG00000032010	Usp2	protein_coding
ENSMUSG00000032092	Mpzl2	protein_coding
ENSMUSG00000032114	Slc37a4	protein_coding
ENSMUSG00000032115	Hyou1	protein_coding
ENSMUSG00000032121	Tmem218	protein_coding
ENSMUSG00000032204	Aqp9	protein_coding
ENSMUSG00000032261	Sh3bgrl2	protein_coding
ENSMUSG00000032311	Nrg4	protein_coding
ENSMUSG00000032349	Elovl5	protein_coding
ENSMUSG00000032350	Gclc	protein_coding
ENSMUSG00000032500	Dclk3	protein_coding
ENSMUSG00000032548	Slco2a1	protein_coding
ENSMUSG00000032575	Manf	protein_coding
ENSMUSG00000032601	Prkar2a	protein_coding
ENSMUSG00000032607	Amt	protein_coding
ENSMUSG00000032633	Flcn	protein_coding
ENSMUSG00000032715	Trib3	protein_coding
ENSMUSG00000032786	Alas1	protein_coding
ENSMUSG00000032788	Pdxk	protein_coding
ENSMUSG00000032827	Ppp1r9a	protein_coding
ENSMUSG00000032898	Fbxo21	protein_coding
ENSMUSG00000033066	Gas7	protein_coding
ENSMUSG00000033107	Rnf125	protein_coding
ENSMUSG00000033174	Mgll	protein_coding
ENSMUSG00000033318	Gstt2	protein_coding
ENSMUSG00000033610	Pank1	protein_coding
ENSMUSG00000033629	Ptplad1	protein_coding
ENSMUSG00000033831	Fgb	protein_coding
ENSMUSG00000034173	2410018M08Rik	protein_coding
ENSMUSG00000034248	Slc25a37	protein_coding
ENSMUSG00000034329	Brip1	protein_coding
ENSMUSG00000034591	Slc41a2	protein_coding
ENSMUSG00000034647	Ankrd12	protein_coding
ENSMUSG00000034853	Acot11	protein_coding
ENSMUSG00000034917	Tjp3	protein_coding
ENSMUSG00000035049	Rrp12	protein_coding
ENSMUSG00000035226	Rims4	protein_coding
ENSMUSG00000035227	Spcs2	protein_coding
ENSMUSG00000035239	Neu3	protein_coding
ENSMUSG00000035498	Cdcp1	protein_coding
ENSMUSG00000035686	Thrsp	protein_coding
ENSMUSG00000035704	Alg8	protein_coding
ENSMUSG00000035836	Ugt2b1	protein_coding
ENSMUSG00000035864	Syt1	protein_coding
ENSMUSG00000035900	Gramd4	protein_coding
ENSMUSG00000035910	Dcdc2a	protein_coding
ENSMUSG00000036019	Tmtc2	protein_coding
ENSMUSG00000036078	Sigmar1	protein_coding
ENSMUSG00000036083	Slc17a3	protein_coding
ENSMUSG00000036086	Zranb3	protein_coding
ENSMUSG00000036120	Rfxank	protein_coding
ENSMUSG00000036216	Leap2	protein_coding
ENSMUSG00000036411	9530077C05Rik	protein_coding
ENSMUSG00000036775	Decr2	protein_coding
ENSMUSG00000036863	Syde2	protein_coding
ENSMUSG00000036949	Slc39a12	protein_coding
ENSMUSG00000036957	Lrfn3	protein_coding
ENSMUSG00000037270	4932438A13Rik	protein_coding
ENSMUSG00000037440	Vnn1	protein_coding
ENSMUSG00000037458	Azin1	protein_coding
ENSMUSG00000037465	Klf10	protein_coding
ENSMUSG00000037580	Gch1	protein_coding
ENSMUSG00000037709	Fam13a	protein_coding
ENSMUSG00000037780	Mbl1	protein_coding
ENSMUSG00000037798	Mat1a	protein_coding
ENSMUSG00000037824	Tspan14	protein_coding
ENSMUSG00000037826	Ppm1k	protein_coding
ENSMUSG00000037847	Nmrk1	protein_coding
ENSMUSG00000038068	Rnf144b	protein_coding
ENSMUSG00000038244	Mical2	protein_coding
ENSMUSG00000038366	Lasp1	protein_coding
ENSMUSG00000038370	Pcp4l1	protein_coding
ENSMUSG00000038422	Hdhd3	protein_coding
ENSMUSG00000038539	Atf5	protein_coding
ENSMUSG00000038550	Gm129	protein_coding
ENSMUSG00000038578	Susd1	protein_coding
ENSMUSG00000038582	Pptc7	protein_coding
ENSMUSG00000038599	Capn8	protein_coding
ENSMUSG00000038751	Ptk6	protein_coding
ENSMUSG00000038884	A230050P20Rik	protein_coding
ENSMUSG00000039096	Rsad1	protein_coding
ENSMUSG00000039145	Camk1d	protein_coding
ENSMUSG00000039157	Fam102a	protein_coding
ENSMUSG00000039196	Orm1	protein_coding
ENSMUSG00000039323	Igfbp2	protein_coding
ENSMUSG00000039395	Mreg	protein_coding
ENSMUSG00000039616	Mocos	protein_coding
ENSMUSG00000039620	6430573F11Rik	protein_coding
ENSMUSG00000039917	Rhbdd2	protein_coding
ENSMUSG00000039956	Mrap	protein_coding
ENSMUSG00000039982	Dtx4	protein_coding
ENSMUSG00000040128	Pnrc1	protein_coding
ENSMUSG00000040209	Zfp704	protein_coding
ENSMUSG00000040471	Ggt6	protein_coding
ENSMUSG00000040505	Abcg5	protein_coding
ENSMUSG00000040548	Tex2	protein_coding
ENSMUSG00000040557	Wbscr27	protein_coding
ENSMUSG00000040613	Apobec1	protein_coding
ENSMUSG00000040659	Efhd2	protein_coding
ENSMUSG00000040675	Mthfd1l	protein_coding
ENSMUSG00000040760	Appl1	protein_coding
ENSMUSG00000040957	Cables1	protein_coding
ENSMUSG00000041119	Pde9a	protein_coding
ENSMUSG00000041132	N4bp2l1	protein_coding
ENSMUSG00000041147	Brca2	protein_coding
ENSMUSG00000041220	Elovl6	protein_coding
ENSMUSG00000041653	Pnpla3	protein_coding
ENSMUSG00000041762	Gpr155	protein_coding
ENSMUSG00000041798	Gck	protein_coding
ENSMUSG00000041836	Ptpre	protein_coding
ENSMUSG00000041930	BC057022	protein_coding
ENSMUSG00000041959	S100a10	protein_coding
ENSMUSG00000042010	Acacb	protein_coding
ENSMUSG00000042216	Sgsm1	protein_coding
ENSMUSG00000042289	Hsd3b7	protein_coding
ENSMUSG00000042363	1110067D22Rik	protein_coding
ENSMUSG00000042487	Leo1	protein_coding
ENSMUSG00000042524	Sun2	protein_coding
ENSMUSG00000042622	Maff	protein_coding
ENSMUSG00000043091	Tuba1c	protein_coding
ENSMUSG00000043760	Pkhd1	protein_coding
ENSMUSG00000044037	Als2cl	protein_coding
ENSMUSG00000044350	9030625A04Rik	protein_coding
ENSMUSG00000044734	Serpinb1a	protein_coding
ENSMUSG00000044748	Defb1	protein_coding
ENSMUSG00000044783	Hjurp	protein_coding
ENSMUSG00000044937	BC030307	protein_coding
ENSMUSG00000045092	S1pr1	protein_coding
ENSMUSG00000045392	Olfr1033	protein_coding
ENSMUSG00000045658	Pid1	protein_coding
ENSMUSG00000045672	Col27a1	protein_coding
ENSMUSG00000045690	Wdr89	protein_coding
ENSMUSG00000046598	Bdh1	protein_coding
ENSMUSG00000046603	D9Ertd402e	protein_coding
ENSMUSG00000046667	Rbm12b	protein_coding
ENSMUSG00000046794	Ppp1r3b	protein_coding
ENSMUSG00000047394	Odf3b	protein_coding
ENSMUSG00000047496	Rnf152	protein_coding
ENSMUSG00000047843	Bri3	protein_coding
ENSMUSG00000048007	Timm8a1	protein_coding
ENSMUSG00000048490	Nrip1	protein_coding
ENSMUSG00000048728	Zfp454	protein_coding
ENSMUSG00000048782	Insc	protein_coding
ENSMUSG00000048856	Slc25a47	protein_coding
ENSMUSG00000049109	Themis	protein_coding
ENSMUSG00000049555	Tmie	protein_coding
ENSMUSG00000049580	Tsku	protein_coding
ENSMUSG00000049685	Cyp2g1	protein_coding
ENSMUSG00000049690	Nckap5	protein_coding
ENSMUSG00000049971	Glt1d1	protein_coding
ENSMUSG00000050541	Adra1b	protein_coding
ENSMUSG00000050777	Tmem37	protein_coding
ENSMUSG00000050860	Phospho1	protein_coding
ENSMUSG00000050931	Sgms2	protein_coding
ENSMUSG00000051076	Vtcn1	protein_coding
ENSMUSG00000051335	Gfod1	protein_coding
ENSMUSG00000051435	Fhad1	protein_coding
ENSMUSG00000051452	Gm11437	protein_coding
ENSMUSG00000051671	1810063B05Rik	protein_coding
ENSMUSG00000052302	Tbc1d30	protein_coding
ENSMUSG00000052392	Acot4	protein_coding
ENSMUSG00000052407	4930473A06Rik	protein_coding
ENSMUSG00000052544	St6galnac3	protein_coding
ENSMUSG00000052563	D930048N14Rik	protein_coding
ENSMUSG00000052566	Hook2	protein_coding
ENSMUSG00000052632	Asap2	protein_coding
ENSMUSG00000052712	BC004004	protein_coding
ENSMUSG00000053559	Smagp	protein_coding
ENSMUSG00000053897	Slc39a8	protein_coding
ENSMUSG00000053964	Lgals4	protein_coding
ENSMUSG00000054499	Dedd2	protein_coding
ENSMUSG00000054757	Akr1c20	protein_coding
ENSMUSG00000055116	Arntl	protein_coding
ENSMUSG00000055401	Fbxo6	protein_coding
ENSMUSG00000055612	Cdca7	protein_coding
ENSMUSG00000055912	Tmem150a	protein_coding
ENSMUSG00000056091	St3gal5	protein_coding
ENSMUSG00000056133	Gm9992	protein_coding
ENSMUSG00000056749	Nfil3	protein_coding
ENSMUSG00000056973	Ces1d	protein_coding
ENSMUSG00000057068	Fam47e	protein_coding
ENSMUSG00000057465	Saa2	protein_coding
ENSMUSG00000057897	Camk2b	protein_coding
ENSMUSG00000058729	Lin9	protein_coding
ENSMUSG00000059325	Hopx	protein_coding
ENSMUSG00000059439	Bcas3	protein_coding
ENSMUSG00000059743	Fdps	protein_coding
ENSMUSG00000059824	Dbp	protein_coding
ENSMUSG00000060121	Sip1	protein_coding
ENSMUSG00000060371	Caln1	protein_coding
ENSMUSG00000060548	Tnfrsf19	protein_coding
ENSMUSG00000060613	Cyp2c70	protein_coding
ENSMUSG00000060961	Slc4a4	protein_coding
ENSMUSG00000061718	Ppp1r1b	protein_coding
ENSMUSG00000062070	Pgk1	protein_coding
ENSMUSG00000062170	Fmr1nb	protein_coding
ENSMUSG00000062480	Acat3	protein_coding
ENSMUSG00000062542	Syt9	protein_coding
ENSMUSG00000062563	Cys1	protein_coding
ENSMUSG00000062590	Armc9	protein_coding
ENSMUSG00000062901	Klhl24	protein_coding
ENSMUSG00000063704	Mapk15	protein_coding
ENSMUSG00000063929	Cyp4a32	protein_coding
ENSMUSG00000064254	Ethe1	protein_coding
ENSMUSG00000064294	Aox3	protein_coding
ENSMUSG00000066026	Dhrs3	protein_coding
ENSMUSG00000066278	Vps37b	protein_coding
ENSMUSG00000066319	Rtp3	protein_coding
ENSMUSG00000066441	Rdh11	protein_coding
ENSMUSG00000067279	Ppp1r3c	protein_coding
ENSMUSG00000068877	Selenbp2	protein_coding
ENSMUSG00000069114	Zbtb10	protein_coding
ENSMUSG00000069733	Ube2u	protein_coding
ENSMUSG00000069825	Spata22	protein_coding
ENSMUSG00000070644	Etnk2	protein_coding
ENSMUSG00000070985	Acnat1	protein_coding
ENSMUSG00000071633	Gm4952	protein_coding
ENSMUSG00000071649	B3gat3	protein_coding
ENSMUSG00000071655	Ubxn1	protein_coding
ENSMUSG00000071711	Mpst	protein_coding
ENSMUSG00000073678	Pgap1	protein_coding
ENSMUSG00000073700	Klhl21	protein_coding
ENSMUSG00000074254	Cyp2a4	protein_coding
ENSMUSG00000074272	Ceacam1	protein_coding
ENSMUSG00000074519	Etohi1	protein_coding
ENSMUSG00000074521	Gm14327	protein_coding
ENSMUSG00000074623	Gm826	protein_coding
ENSMUSG00000074768	Bhmt	protein_coding
ENSMUSG00000074802	Gas2l3	protein_coding
ENSMUSG00000075225	Ccdc162	protein_coding
ENSMUSG00000075543	Prhoxnb	protein_coding
ENSMUSG00000078566	Bnip3	protein_coding
ENSMUSG00000078866	Gm14420	protein_coding
ENSMUSG00000079362	Gbp6	protein_coding
ENSMUSG00000079434	Neu2	protein_coding
ENSMUSG00000079610	Ankrd39	protein_coding
ENSMUSG00000091264	BC024659	protein_coding
ENSMUSG00000091586	Cyp4f17	protein_coding
ENSMUSG00000092008	Cyp2c69	protein_coding
ENSMUSG00000094786	Gm14403	protein_coding
